# Supplementary material for: Climate change could drive marine food web collapse through altered trophic flows and cyanobacterial proliferation
Source: PLoS Biol. 2018 Jan 9;16(1):e2003446. doi: 10.1371/journal.pbio.2003446 (PMC5760012; doi:10.1371/journal.pbio.2003446)
Supplement: S1 Table — Significant differences are indicated with asterisks, with *: p < 0.05, **: p < 0.01, and ***: p < 0.001. OA, elevated CO2; T, elevated temperature. (XLSX) [file pbio.2003446.s010.xlsx]

## Sheet: Table legend
S1_Table. Analysis of variance of the effects of ocean acidification (OA) and warming (T) and their interaction on absolute flows and transfer efficiency between successive trophic levels of the food web. Significant differences are indicated with asterisks, with *: p < 0.05, **: p < 0.01 and ***: p < 0.001.

## Sheet: Table
Response variable [transformation]	Source of variation	df	MS	F	P
a) Absolute flow (Trophic level 1)	OA	1	20432	0.34	0.574
	T	1	244178	4.09	0.077
	OA × T	1	119	0	0.965
	Residuals	8	59686
b) Absolute flow (log10) (Trophic level 1 to 2)	OA	1	<0.001	0	0.943
	T	1	0.81	25.81	0.001 **
	OA × T	1	0.46	14.74	0.005 **
	Residuals	8	0.03
c) Absolute flow (Trophic level 2 to 3)	OA	1	0.21	0.03	0.857
	T	1	264.78	43.06	<0.001***
	OA × T	1	14.2	2.3	0.167
	Residuals	8	6.15
d) Transfer efficiency (Trophic level 1 to 2)	OA	1	1.1	0.01	0.931
	T	1	1586.1	11.22	0.010**
	OA × T	1	416.1	2.94	0.124
	Residuals	8	141.4
e) Transfer efficiency (Trophic level 2 to 3)	OA	1	0.6	0.31	0.594
	T	1	4.3	2.39	0.16
	OA × T	1	8	4.44	0.068
	Residuals	8	1.8
Degrees of freedom (df), mean squares (MS), F-ratio (F), P-value (P).
