# Supplementary material for: Climate change could drive marine food web collapse through altered trophic flows and cyanobacterial proliferation
Source: PLoS Biol. 2018 Jan 9;16(1):e2003446. doi: 10.1371/journal.pbio.2003446 (PMC5760012; doi:10.1371/journal.pbio.2003446)
Supplement: S5 Table — Functional groups were ordered in terms of their contribution to total energy flows. Significant differences are indicated with asterisks, with *: p < 0.05, **: p < 0.01, and ***: p < 0.001. OA, elevated CO2; T, elevated temperature. (XLSX) [file pbio.2003446.s014.xlsx]

## Sheet: Table legend
S5_Table. Analysis of variance of the effects of ocean acidification (OA) and warming (T) and their interaction on the absolute flows of contributing functional groups from trophic levels 2 to 3. Functional groups were ordered in terms of their contribution to total energy flows. Significant differences are indicated with asterisks, with *: p < 0.05, **: p < 0.01 and ***: p < 0.001.

## Sheet: Table
Response variable (transformation)	Source of variation	DF	MS	F	P
a) Omnivorous fishes (log10)	OA	1	0.15	7.06	0.029*
	T	1	0.39	18.59	0.003**
	OA × T	1	0.04	1.72	0.226
	Residuals	8	0.02
b) Filter feeders	OA	1	1.39	0.55	0.479
	T	1	78.21	30.97	0.001***
	OA × T	1	11.91	4.72	0.062
	Residuals	8	2.53
c) Carnivorous fishes (benthic)	OA	1	0.81	6.29	0.037*
	T	1	0.95	7.45	0.026*
	OA × T	1	0.06	0.48	0.506
	Residuals	8	0.12
d) Small epifaunal invertebrates	OA	1	0.35	0.81	0.393
	T	1	2.12	4.9	0.057
	OA × T	1	1.46	3.38	0.103
	Residuals	8	0.43
e) Herbivorous fishes (log10)	OA	1	0	0.03	0.865
	T	1	0.01	0.37	0.561
	OA × T	1	0.08	2.51	0.152
	Residuals	8	0.03
f) Carnivorous fishes	OA	1	0.13	8.13	0.021*
	T	1	0.01	0.65	0.443
	OA × T	1	0.23	14.86	0.005**
	Residuals	8	0.02
g) Tanaids (log10)	OA	1	0.23	4.41	0.069
	T	1	0.23	4.47	0.067
	OA × T	1	0.02	0.42	0.534
	Residuals	8	0.05
h) Macro-crustaceans	OA	1	0.01	0.42	0.536
	T	1	0.01	0.31	0.594
	OA × T	1	0.02	0.68	0.435
	Residuals	8	0.03
