# Supplementary material for: Climate change could drive marine food web collapse through altered trophic flows and cyanobacterial proliferation
Source: PLoS Biol. 2018 Jan 9;16(1):e2003446. doi: 10.1371/journal.pbio.2003446 (PMC5760012; doi:10.1371/journal.pbio.2003446)
Supplement: S6 Table — (XLSX) [file pbio.2003446.s015.xlsx]

## Sheet: Table legend
S6_Table. List of species/taxa and their respective functional group considered in the mesocosm food webs

## Sheet: Table
Functional group	Common name	Species/taxon	Stocking density /mesocosm	Initial size	Status
Carnivorous fishes	Small-mouthed hardyhead	Atherinosoma microstoma	10	24 ± 5*	randomly distributed
Omnivorous fishes	Little weed whiting	Neoodax balteatus	7	30 ± 8*	randomly distributed
	Blue weedy whiting	Haletta semifasciata	7	31 ± 4*	randomly distributed
Carnivorous fishes (benthic)	Longfin goby	Favonigobius lateralis	7	22 ± 4*	randomly distributed
Herbivorous fishes	Zebrafish	Girella zebra	7	17 ± 2*	randomly distributed
	Toothbrush leatherjacket	Acanthaluteres vittige	7	30 ± 8*	randomly distributed
Herbivorous macroinvertebrates	Brown bubble snail	Bulla quoyii	10	400 ± 42**	randomly distributed
	Conical top shell	Thalotia conica	12	385 ± 218**	randomly distributed
	Australian pheasant	Phasianella australis	20	252 ± 770**	randomly distributed
	Small sea snails	Cantharidus spp.	10	150 ± 89**	randomly distributed
Macro-crustaceans	Rock-pool prawns	Palaemon serenus	10 (including both spp.)		randomly distributed
	Striped shrimp	Palaemon intermedius			randomly distributed
Small epifaunal invertebrates	Smaller snails, Abalone, Sea urchin, Polychaete, Leach worms, Slug worms, Amphipods, Brittle stars, Seastars, Crabs				introduced with habitat or seawater
Filter feeders	Sponges, Acidians, Corals, Tunicates, Bivalves, Barnacles				introduced with habitat or seawater
Tanaids	Tanaids				introduced with habitat or seawater
Copepods	Copepods				introduced with habitat or seawater
Microzooplankton	Mostly heterotrophic nanoflagellates, ciliates and copepod nauplii				introduced with habitat or seawater
Meiobenthos	Meiobenthos				changed
Macrophytes	Macrophytes				introduced with habitat
Mat-forming algae	Turf and cyanobacteria				introduced with habitat or seawater
Phytobenthos	Phytobenthos				introduced with habitat or seawater
Phytoplankton	Phytoplankton				introduced with habitat or seawater
Detritus					System generated
The asterisks represents length in mm* and weight as mg** while ± represents standard deviation.
