# Supplementary material for: Climate change could drive marine food web collapse through altered trophic flows and cyanobacterial proliferation
Source: PLoS Biol. 2018 Jan 9;16(1):e2003446. doi: 10.1371/journal.pbio.2003446 (PMC5760012; doi:10.1371/journal.pbio.2003446)
Supplement: S7 Table — Standard deviations represent the variability between individual mesocosms. OA, elevated CO2; T, elevated temperature. (XLSX) [file pbio.2003446.s016.xlsx]

## Sheet: Table legend
S7_Table. Mean (± SD) seawater parameters in the experimental mesocosoms with two crossed factors of warming (T) and acidification (OA). Standard deviations represent the variability between individual mesocosms.

## Sheet: Table
Parameter	C	OA	T	OAT
Temperature (°C)	21.0 ± 0.14	20.9 ± 0.04	23.7 ± 0.19	23.7 ± 0.08
pHNBS	8.14 ± 0.004	7.89 ± 0.009	8.12 ± 0.002	7.89 ±0.009
Salinity (ppt)	36.3 ± 0	36.3 ± 0	36.3 ± 0	36.3 ± 0
Total Alkalinity (µmol kg-1)	2482 ± 4	2485 ± 5	2486 ± 6	2493 ± 3
pCO2 (ppm)	465 ± 5	905 ± 6	500 ± 8	915 ± 25
HCO3 (µmol kg-1)	1995 ± 6	2186 ± 3	1985 ± 2	2166 ± 9
CO3 (µmol kg-1)	200 ± 2	123 ± 1	206 ± 2	135 ± 3
Ω Calcite	4.74 ± 0.05	2.91 ± 0.02	4.90 ± 0.05	3.20 ± 0.07
Ω Aragonite	3.09 ± 0.04	1.90 ± 0.01	3.22 ± 0.03	2.10 ± 0.05
