# Supplementary material for: Climate change could drive marine food web collapse through altered trophic flows and cyanobacterial proliferation
Source: PLoS Biol. 2018 Jan 9;16(1):e2003446. doi: 10.1371/journal.pbio.2003446 (PMC5760012; doi:10.1371/journal.pbio.2003446)
Supplement: S8 Table — TL: trophic level, B: biomass (gWWm−2), P/B: production/biomass ratio (per 4 months), Q/B: consumption/biomass ratio (per 4 months), EE: ecotrophic efficiency, P/Q: gross food conversion efficiency of each functional group. CM1 represents control model 1, CM2 represents control model 2, and CM3 represents control model 3. The value in bold indicates that particular parameter varied among the models and mentioned below the table. C, control. (XLSX) [file pbio.2003446.s017.xlsx]

## Sheet: Table legend
S8_Table. Input (non-italic) and output (italic) parameters for the ecosystem components used in control (C) models. TL: trophic level, B: biomass (g WWm-2), P/B: production/biomass ratio (per 4 months), Q/B: consumption/biomass ratio (per 4 months), EE: ecotrophic efficiency, P/Q: gross food conversion efficiency of each functional group. CM1 represents control model 1, CM2 represents control mo…

## Sheet: Table
	Functional groups	All models		CM1	CM2	CM3		All models			CM1	CM2	CM3		All models
		TL		B				P/B	Q/B		EE				P/Q
1	Carnivorous fishes	3.02		0.14	0.13	0.11		0.56	19.53		0	0	0		0.03
2	Omnivorous fishes	2.99		0.26	0.24	0.18		1.17	111.75		0	0	0		0.01
3	Herbivorous fishes	2.07		0.66	0.28	0.36		1.37	94.06		0	0	0		0.01
4	Carnivorous fishes (benthic)	2.82		0.5	0.4	0.4		0	28.99		0	0	0		0
5	Herbivorous macroinvertebrates	2		36.47	18.02	16.14		0.5	8.46		0	0	0		0.06
6	Small epifaunal invertebrates	2.07		5.27	5.1	7.12		3.67	18		0.73	0.58	0.38		0.2
7	Filter feeders	2.4*		5.42	8.06	9.09		2.05	7.6		0.43	0.28	0.34		0.27
8	Macro-crustaceans	2.1		2.34	1.1	0.79		0.8	10.72		0	0	0		0.07
9	Tanaids	2.05		0.68	1.14	0.71		11.51	40.15		0.97	0.59	0.81		0.29
10	Copepods	2		0.57	0.86	0.35		108.71	336.98		0.65	0.45	0.96		0.32
11	Microzooplankton	2		0.25	0.23	0.29		23.11	63.49		0.6	0.82	0.69		0.36
12	Meiobenthos	2		3.43	4.37	2.8		8.88	58.4		0.05	0.06	0.06		0.15
13	Macrophytes	1		40.72	39.79	38.17		2.07			0.51	0.36	0.5
14	Mat-forming algae	1		23.87	27.93	40.45		28.87			0.74	0.46	0.26
15	Phytobenthos	1		1.25	1.89	1.57		36.69			0.66	0.68	0.4
16	Phytoplankton	1		0.55	0.59	0.63		299.29			0.69	0.91	0.55
17	Detritus	1		3.43	2.46	3.33					0.4	0.36	0.16
	* Trophic level of filter feeders within control model 3 was 2.35
