# Supplementary material for: Climate change could drive marine food web collapse through altered trophic flows and cyanobacterial proliferation
Source: PLoS Biol. 2018 Jan 9;16(1):e2003446. doi: 10.1371/journal.pbio.2003446 (PMC5760012; doi:10.1371/journal.pbio.2003446)
Supplement: S10 Table — TL: trophic level, B: biomass (gWWm−2), P/B: production/biomass ratio (per 4 months), Q/B: consumption/biomass ratio (per 4 months), EE: ecotrophic efficiency, P/Q: gross food conversion efficiency of each functional group. TM1 represents temperature model 1, TM2 represents temperature model 2, and TM3 represents temperature model 3. The values in bold indicate that particular parameters vary among the models as mentioned below the table. T, elevated temperature. (XLSX) [file pbio.2003446.s019.xlsx]

## Sheet: Table legend
S10_Table. Input (non-italic) and output (Italic) parameters for the ecosystem components used in the temperature (T) models. TL: trophic level, B: biomass (g WWm-2), P/B: production/biomass ratio (per 4 months), Q/B: consumption/biomass ratio (per 4 months), EE: ecotrophic efficiency, P/Q: gross food conversion efficiency of each functional group. TM1 represents temperature model 1, TM2 represen…

## Sheet: Table
	Functional groups	All models		TM1	TM2	TM3		All models			TM1	TM2	TM3		All models
		TL		B				P/B	Q/B		EE				P/Q
1	Carnivorous fishes	3.04		0.12	0.09	0.15		0.48	28.32		0	0	0		0.02
2	Omnivorous fishes	2.97		0.3	0.13	0.2		1.34	44.28		0	0	0		0.03
3	Herbivorous fishes	2.11*		0.96	0.39	0.49		1.22	76.4		0	0	0		0.02
4	Carnivorous fishes (benthic)	2.87		0.3	0.44	0.53		0.15	20.2		0	0	0		0.01
5	Herbivorous macroinvertebrates	2		13.9	15.64	3.78		0.95	24.15		0	0	0		0.04
6	Small epifaunal invertebrates	2.13*		6.1	2.3	1.07		6.78	25.55		0.45	0.58	0.84		0.27
7	Filter feeders	2.45		2.97	1.75	1.76		2.05 *	7.6 *		0.73	0.82	0.76		0.3
8	Macro-crustaceans	2.1		1.42	2.62	1.84		1.04	10.72		0	0	0		0.1
9	Tanaids	2.05		0.22	0.31	0.71		19.5	58.4		0.69	0.69	0.52		0.33
10	Copepods	2		0.29	0.31	0.43		114.1	356.24		0.85	0.41	0.33		0.32
11	Microzooplankton	2		0.26	0.23	0.21		23.11	63.49		0.59	0.38	0.59		0.36
12	Meiobenthos	2		2.21	3.23	3.21		8.8	58.4		0.03	0.03	0.07		0.15
13	Macrophytes	1		29.8	21.14	20.6		1.59	0		0.96	0.7	0.65
14	Mat-forming algae	1		69.41	32.58	89.04		22.08	0		0.35	0.69	0.11
15	Phytobenthos	1		2.54	2.54	2.46		28.07	0		0.22	0.26	0.46
16	Phytoplankton	1		0.71	0.82	0.76		228.95	0		0.51	0.35	0.46
17	Detritus	1		2.81	2.79	4.75					0.11	0.31	0.11
	Herbivorous fishes and small epifaunal invertebrates occupied a tropic level of 2.10 and 2.15, respectively, within TM3
	P/B ratio of filter feeders was modified to 3.6 for TM2 and TM3 models
	Q/B ratio of filter feeders was modified to 11.8 for TM2 and TM3 models
