# Supplementary material for: Climate change could drive marine food web collapse through altered trophic flows and cyanobacterial proliferation
Source: PLoS Biol. 2018 Jan 9;16(1):e2003446. doi: 10.1371/journal.pbio.2003446 (PMC5760012; doi:10.1371/journal.pbio.2003446)
Supplement: S11 Table — TL: trophic level, B: biomass (gWWm−2), P/B: production/biomass ratio (per 4 months), Q/B: consumption/biomass ratio (per 4 months), EE: ecotrophic efficiency, P/Q: gross food conversion efficiency of each functional group. OATM1 represents temperature and acidification model 1, OATM2 represents temperature and acidification model 2, and OATM3 represents temperature and acidification model 3. The value in bold indicates that particular parameter varies among the models as mentioned below the table. OAT, elevated CO2 and temperature. (XLSX) [file pbio.2003446.s020.xlsx]

## Sheet: Table legend
S11_Table. Input (non-italic) and output (italic) parameters for the ecosystem components used in the temperature and acidification (OAT) models. TL: trophic level, B: biomass (g WWm-2), P/B: production/biomass ratio (per 4 months), Q/B: consumption/biomass ratio (per 4 months), EE: ecotrophic efficiency, P/Q: gross food conversion efficiency of each functional group. OATM1 represents temperature…

## Sheet: Table
	Functional groups	All models		OAT M1	OATM2	OATM3		All models			OATM1	OATM2	OATM3		All models
		TL		B				P/B	Q/B		EE				P/Q
1	Carnivorous fishes	2.89		0.13	0.13	0.14		0.74	26.56		0	0	0		0.03
2	Omnivorous fishes	2.98		0.31	0.39	0.28		1.54	20.52		0	0	0		0.08
3	Herbivorous fishes	2.05		0.52	0.93	0.54		1.02	89.21		0	0	0		0.01
4	Carnivorous fishes (benthic)	2.9		0.39	0.49	0.49		0.1	24.35		0	0	0		0
5	Herbivorous macroinvertebrates	2		1.35	7.3	0.16		2.63	16.74		0	0	0		0.16
6	Small epifaunal invertebrates	2.08		5.75	2.37	4.35		5.28	21.13		0.18	0.62	0.32		0.25
7	Filter feeders	2.25		2.33	0.72	0.42		2.05*	7.6*		0.88	0.68	0.91		0.3
8	Macro-crustaceans	2.1		1.63	2.23	1.81		1.05	10.72		0	0	0		0.1
9	Tanaids	2.05		0.59	0.2	1.06		21.36*	58.40*		0.52	0.99	0.33		0.33
10	Copepods	2		0.11	0.25	0.36		119.05	373.95		0.95	0.51	0.27		0.32
11	Microzooplankton	2		0.23	0.25	0.26		23.11	63.49		0.8	0.32	0.32		0.36
12	Meiobenthos	2		1.77	2.44	3.25		8.5	58.4		0.11	0.04	0.11		0.15
13	Macrophytes	1		28.48	34.89	18.87		0.71	0		0.98	0.84	0.96
14	Mat-forming algae	1		135.96	198.29	154.9		9.93	0		0.13	0.14	0.13
15	Phytobenthos	1		2.79	3.99	2.62		12.62	0		0.86	0.32	0.97
16	Phytoplankton	1		0.95	0.66	0.65		102.95	0		0.52	0.82	0.98
17	Detritus	1		3.99	3.86	4.25					0.1	0.09	0.16
	P/B ratio and Q/B ratio of filter feeder was modified to 3.6 and 11.8, respectively, for OATM1 and OATM3 models
	P/B ratio of tanaids was modified to 19.5 for OATM1 and OATM3 models and to 27.04 for OATM2 models
	Q/B ratio of tanaids was modified to 85 for OATM2 models
