# Supplementary material for: Climate change could drive marine food web collapse through altered trophic flows and cyanobacterial proliferation
Source: PLoS Biol. 2018 Jan 9;16(1):e2003446. doi: 10.1371/journal.pbio.2003446 (PMC5760012; doi:10.1371/journal.pbio.2003446)
Supplement: S12 Table — The fraction of one compartment consumed by another is expressed as the fraction of the total diet, the sum of each column being equal to 1. Values with mean ± SD represent the adjustment of different prey groups in predator diets across models. C, control. (XLSX) [file pbio.2003446.s021.xlsx]

## Sheet: Table legend
S12_Table. Predator/prey matrix (column/row) for control (C) models. The fraction of one compartment consumed by another is expressed as the fraction of the total diet, the sum of each column being equal to one. Values with mean ± SD represent the adjustment of different prey groups in predators diet across models.

## Sheet: Table
	Functional groups	1	2	3	4	5	6	7	8	9	10	11	12
1	Carnivorous fishes
2	Omnivorous fishes
3	Herbivorous fishes
4	Carnivorous fishes (benthic)
5	Herbivorous macroinvertebrates
6	Small epifaunal invertebrates	0.47	0.14	0.05	0.39
7	Filter feeders						0.05
8	Macro-crustaceans
9	Tanaids	0.01	0.17	0	0.26
10	Copepods		0.65	0.01	0.13			0.35	0.1
11	Microzooplankton	0.51						0.05
12	Meiobenthos		0	0	0					0.05
13	Macrophytes		0	0.35	0.15		0.2
14	Mat-forming algae	0.01	0.03	0.59		1	0.7		0.4	0.05	0.45
15	Phytobenthos									0.4	0.1
16	Phytoplankton							0.5			0.4	1
17	Detritus				0.07		0.05	0.1	0.5	0.5	0.05		1
		1	1	1	1	1	1	1	1	1	1	1	1
	Tanaids		0.15±0.03
	Copepods		0.67±0.03					0.33±0.30
	Phytoplankton							0.52±0.03
