# Supplementary material for: Climate change could drive marine food web collapse through altered trophic flows and cyanobacterial proliferation
Source: PLoS Biol. 2018 Jan 9;16(1):e2003446. doi: 10.1371/journal.pbio.2003446 (PMC5760012; doi:10.1371/journal.pbio.2003446)
Supplement: S14 Table — The fraction of one compartment consumed by another is expressed as the fraction of the total diet, the sum of each column being equal to 1. Values with mean ± SD represent the adjustment of different prey groups in predator diets across models. T, elevated temperature. (XLSX) [file pbio.2003446.s023.xlsx]

## Sheet: Table legend
S14_Table. Predator/prey matrix (column/raw) for temperature (T) models. The fraction of one compartment consumed by another is expressed as the fraction of the total diet, the sum of each column being equal to one. Values with mean ± SD represent the adjustment of different prey groups in predator diets across models.

## Sheet: Table
Functional groups	1	2	3	4	5	6	7	8	9	10	11	12
Carnivorous fishes
Omnivorous fishes
Herbivorous fishes
Carnivorous fishes (benthic)
Herbivorous macroinvertebrates
Small epifaunal cryptic invertebrates	0.44	0.17	0.08	0.17
Filter feeders						0.1
Macro-crustaceans
Tanaids	0.02	0	0	0.46
Copepods		0.78	0.01	0.18			0.4	0.1
Microzooplankton	0.52						0.05
Meiobenthos				0					0.05
Macrophytes	0.02	0.05	0.38	0.15		0.18
Mat-forming algae			0.52		1	0.7		0.4	0.05	0.45
Phytobenthos									0.4	0.1
Phytoplankton							0.5			0.4	1
Detritus				0.03		0.02	0.05	0.5	0.5	0.05		1
	1	1	1	1	1	1	1	1	1	1	1	1
Small epifaunal cryptic invertebrates		0.16±0.01	0.07±0.02	0.16±0.01		0.03±0.03
Filter feeders						0.07±0.03
Tanaids		0.02±0.02	0.01±0.02	0.47±0.01
Macrophytes						0.15±0.04
Mat-forming algae						0.71±0.02
Phytoplankton						0.02±0.03
