# Supplementary material for: Climate change could drive marine food web collapse through altered trophic flows and cyanobacterial proliferation
Source: PLoS Biol. 2018 Jan 9;16(1):e2003446. doi: 10.1371/journal.pbio.2003446 (PMC5760012; doi:10.1371/journal.pbio.2003446)
Supplement: S15 Table — The fraction of one compartment consumed by another is expressed as the fraction of the total diet, the sum of each column being equal to 1. Values with mean ± SD represent the adjustment of different prey groups in predator diets across models. OAT, elevated CO2 and temperature. (XLSX) [file pbio.2003446.s024.xlsx]

## Sheet: Table legend
S15_Table. Predator/prey matrix (column/raw) for temperature and acidification (OAT) models. The fraction of one compartment consumed by another is expressed as the fraction of the total diet, the sum of each column being equal to one. Values with mean ± SD represent the adjustment of different prey groups in predator diets across models.

## Sheet: Table
	Functional groups	1	2	3	4	5	6	7	8	9	10	11	12
1	Carnivorous fishes
2	Omnivorous fishes
3	Herbivorous fishes
4	Carnivorous fishse (benthic)
5	Herbivorous macroinvertebrates
6	Small epifaunal cryptic invertebrates	0.41	0.18	0.03	0.16
7	Filter feeders						0.07
8	Macro-crustaceans
9	Tanaids	0	0.05		0.54
10	Copepods		0.73	0.02	0.16			0.4	0.1
11	Microzooplankton	0.45						0.05
12	Meiobenthos				0					0.05
13	Macrophytes	0.14	0.04	0.08	0.08		0.25
14	Mat-forming algae			0.87		1	0.62		0.4	0.05	0.45
15	Phytobenthos									0.4	0.1
16	Phytoplankton							0.5			0.4	1
17	Detritus				0.06		0.06	0.05	0.5	0.5	0.05		1
18		1	1	1	1	1	1	1	1	1	1	1	1
	Small epifaunal cryptic invertebrates				0.18±0.02
	Filter feeders						0.03±0.02
	Tanaids		0.07±0.04		0.50±0.08
	Copepods		0.70±0.04		0.19±0.05			0.35±.18
	Microzooplankton							0.06±0.03
	Macrophytes						0.15±0.09
	Mat-forming algae						0.72±0.10			0.08±0.05	0.47±0.03
	Phytobenthos									0.37±0.05
	Phytoplankton							0.53±0.15			0.38±0.03
