# Supplementary material for: Climate change could drive marine food web collapse through altered trophic flows and cyanobacterial proliferation
Source: PLoS Biol. 2018 Jan 9;16(1):e2003446. doi: 10.1371/journal.pbio.2003446 (PMC5760012; doi:10.1371/journal.pbio.2003446)
Supplement: S16 Table — (XLSX) [file pbio.2003446.s025.xlsx]

## Sheet: Table legend
S16_Table. Source of additional information used (√) to parameterize base (control model) models for different functional groups. Where similar values used across treatments were specified in the supplementary text.

## Sheet: Table
Group	Functional groups	P/B	Q/B	References
Consumers	Small epifaunal cryptic invertebrates	√	√	[93]
	Filter feeders	√	√	[95-97]
	Macro-crustaceans	√	√	[93,98,99]
	Tanaids		√	[95]
	Copepods		√	[93,101-103]
	Microzooplankton	√	√	[96,97,106,125]
	Meiobenthos		√	[95]
	Macrophytes	√		[93,111]
Producers	Mat-forming algae	√		[109,110]
	Phytobenthos	√		[93,108]
	Phytoplankton	√		[93,103,108]
