# Supplementary material for: Climate change could drive marine food web collapse through altered trophic flows and cyanobacterial proliferation
Source: PLoS Biol. 2018 Jan 9;16(1):e2003446. doi: 10.1371/journal.pbio.2003446 (PMC5760012; doi:10.1371/journal.pbio.2003446)
Supplement: S1 Data — (XLSX) [file pbio.2003446.s027.xlsx]

## Sheet: Fig1
Sl	Treatment	Tank	Flows (gWW/m2/month)	TL	Variable
1	C	4	562.157	1	Absolute flows
2	C	10	629.062	1	Absolute flows
3	C	12	830.69	1	Absolute flows
4	OA	5	1066.32	1	Absolute flows
5	OA	6	531.805	1	Absolute flows
6	OA	11	652.442	1	Absolute flows
7	T	2	973.717	1	Absolute flows
8	T	7	595.382	1	Absolute flows
9	T	9	1289.77	1	Absolute flows
10	OAT	1	925.445	1	Absolute flows
11	OAT	3	1197.89	1	Absolute flows
12	OAT	8	1002.03	1	Absolute flows
13	C	4	235.575	2	Absolute flows
14	C	10	229.525	2	Absolute flows
15	C	12	168.1	2	Absolute flows
16	OA	5	343.75	2	Absolute flows
17	OA	6	315.5	2	Absolute flows
18	OA	11	277.75	2	Absolute flows
19	T	2	211.3	2	Absolute flows
20	T	7	206.475	2	Absolute flows
21	T	9	142.5	2	Absolute flows
22	OAT	1	102.8	2	Absolute flows
23	OAT	3	136.175	2	Absolute flows
24	OAT	8	140.175	2	Absolute flows
25	C	4	17.829	3	Absolute flows
26	C	10	17.9587	3	Absolute flows
27	C	12	16.436	3	Absolute flows
28	OA	5	24.1865	3	Absolute flows
29	OA	6	17.4635	3	Absolute flows
30	OA	11	17.8994	3	Absolute flows
31	T	2	13.5083	3	Absolute flows
32	T	7	7.7175	3	Absolute flows
33	T	9	9.3405	3	Absolute flows
34	OAT	1	9.3047	3	Absolute flows
35	OAT	3	7.90907	3	Absolute flows
36	OAT	8	7.62485	3	Absolute flows
Sl	Treatment	Tank	Efficiency (%)	TL	Variable
1	C	4	45.71	1-2	Transfer efficiency
2	C	10	38.75	1-2	Transfer efficiency
3	C	12	21.29	1-2	Transfer efficiency
4	OA	5	33.65	1-2	Transfer efficiency
5	OA	6	63.88	1-2	Transfer efficiency
6	OA	11	45.38	1-2	Transfer efficiency
7	T	2	22.81	1-2	Transfer efficiency
8	T	7	37.72	1-2	Transfer efficiency
9	T	9	11.57	1-2	Transfer efficiency
10	OAT	1	11.86	1-2	Transfer efficiency
11	OAT	3	11.9	1-2	Transfer efficiency
12	OAT	8	14.84	1-2	Transfer efficiency
13	C	4	7.25	2-3	Transfer efficiency
14	C	10	7.5	2-3	Transfer efficiency
15	C	12	9.32	2-3	Transfer efficiency
16	OA	5	6.7	2-3	Transfer efficiency
17	OA	6	5.1	2-3	Transfer efficiency
18	OA	11	6.1	2-3	Transfer efficiency
19	T	2	5.9	2-3	Transfer efficiency
20	T	7	3.5	2-3	Transfer efficiency
21	T	9	6.2	2-3	Transfer efficiency
22	OAT	1	8.4	2-3	Transfer efficiency
23	OAT	3	5.6	2-3	Transfer efficiency
24	OAT	8	5.2	2-3	Transfer efficiency

## Sheet: Fig2
Sl	Treatment	Tank	Biomass (g/m2)	Trophic level
1	C	4	66.39	1
2	C	10	70.2	1
3	C	12	80.82	1
4	OA	5	100.7	1
5	OA	6	69.91	1
6	OA	11	71.77	1
7	T	2	102.5	1
8	T	7	57.08	1
9	T	9	112.9	1
10	OAT	1	168.2	1
11	OAT	3	237.8	1
12	OAT	8	177	1
13	C	4	52.47	2
14	C	10	35.59	2
15	C	12	34.07	2
16	OA	5	54.65	2
17	OA	6	51.02	2
18	OA	11	48.87	2
19	T	2	26.49	2
20	T	7	25.65	2
21	T	9	12.43	2
22	OAT	1	13.22	2
23	OAT	3	16.14	2
24	OAT	8	11.75	2
25	C	4	3.524	3
26	C	10	4.337	3
27	C	12	4.271	3
28	OA	5	7.564	3
29	OA	6	4.95	3
30	OA	11	5.484	3
31	T	2	2.551	3
32	T	7	1.797	3
33	T	9	1.925	3
34	OAT	1	1.895	3
35	OAT	3	1.558	3
36	OAT	8	1.37	3

## Sheet: Fig3
A
Sl	Treatment	Tank	Cover (%)	Variable
1	C	4	20.32	Cyanobacteria
2	C	10	28.18	Cyanobacteria
3	C	12	24.33	Cyanobacteria
4	OA	5	17.36	Cyanobacteria
5	OA	6	3.57	Cyanobacteria
6	OA	11	18.41	Cyanobacteria
7	T	2	28.5	Cyanobacteria
8	T	7	45.37	Cyanobacteria
9	T	9	60.2	Cyanobacteria
10	OAT	1	90.48	Cyanobacteria
11	OAT	3	83.97	Cyanobacteria
12	OAT	8	44.03	Cyanobacteria
B
Sl	Treatment	Tank	Flow (%)	Variable
1	C	4	29.23	Flows to detritus
2	C	10	46.4	Flows to detritus
3	C	12	68.52	Flows to detritus
4	OA	5	50.54	Flows to detritus
5	OA	6	6.48	Flows to detritus
6	OA	11	36.52	Flows to detritus
7	T	2	62.27	Flows to detritus
8	T	7	40.32	Flows to detritus
9	T	9	84.73	Flows to detritus
10	OAT	1	82.02	Flows to detritus
11	OAT	3	82.34	Flows to detritus
12	OAT	8	80.89	Flows to detritus

## Sheet: S1a-l
Sl	Functional groups	Treatment	Flows (gWW/m2/month)	Tank
5	01 Herbivorous macroinvertebrates	C	77.125	4
17	01 Herbivorous macroinvertebrates	C	38.1	10
29	01 Herbivorous macroinvertebrates	C	34.125	12
41	01 Herbivorous macroinvertebrates	OA	73.125	5
53	01 Herbivorous macroinvertebrates	OA	64.35	6
65	01 Herbivorous macroinvertebrates	OA	68	11
77	01 Herbivorous macroinvertebrates	T	83.9	2
89	01 Herbivorous macroinvertebrates	T	94.425	7
101	01 Herbivorous macroinvertebrates	T	22.8075	9
113	01 Herbivorous macroinvertebrates	OAT	5.65	1
125	01 Herbivorous macroinvertebrates	OAT	30.55	3
137	01 Herbivorous macroinvertebrates	OAT	0.6695	8
12	02 Meiobenthos	C	50.075	4
24	02 Meiobenthos	C	63.8	10
36	02 Meiobenthos	C	40.875	12
48	02 Meiobenthos	OA	70.525	5
60	02 Meiobenthos	OA	58.85	6
72	02 Meiobenthos	OA	65.85	11
84	02 Meiobenthos	T	32.3	2
96	02 Meiobenthos	T	47.15	7
108	02 Meiobenthos	T	46.875	9
120	02 Meiobenthos	OAT	25.85	1
132	02 Meiobenthos	OAT	35.625	3
144	02 Meiobenthos	OAT	47.45	8
10	03 Copepod	C	48.025	4
22	03 Copepod	C	72.45	10
34	03 Copepod	C	29.475	12
46	03 Copepod	OA	102.9	5
58	03 Copepod	OA	90.175	6
70	03 Copepod	OA	53.175	11
82	03 Copepod	T	25.825	2
94	03 Copepod	T	27.6	7
106	03 Copepod	T	38.3	9
118	03 Copepod	OAT	10.2825	1
130	03 Copepod	OAT	23.3725	3
142	03 Copepod	OAT	33.65	8
6	04 Small epifaunal invertebrates	C	22.53	4
18	04 Small epifaunal invertebrates	C	21.8025	10
30	04 Small epifaunal invertebrates	C	30.45	12
42	04 Small epifaunal invertebrates	OA	45.375	5
54	04 Small epifaunal invertebrates	OA	60.4	6
66	04 Small epifaunal invertebrates	OA	34.175	11
78	04 Small epifaunal invertebrates	T	36.925	2
90	04 Small epifaunal invertebrates	T	13.9375	7
102	04 Small epifaunal invertebrates	T	6.1525	9
114	04 Small epifaunal invertebrates	OAT	28.525	1
126	04 Small epifaunal invertebrates	OAT	12.27	3
138	04 Small epifaunal invertebrates	OAT	22.63	8
3	05 Herbivore fish	C	14.5125	4
15	05 Herbivore fish	C	6.1575	10
27	05 Herbivore fish	C	7.915	12
39	05 Herbivore fish	OA	15.4225	5
51	05 Herbivore fish	OA	10.78	6
63	05 Herbivore fish	OA	7.4525	11
75	05 Herbivore fish	T	16.5075	2
87	05 Herbivore fish	T	6.7	7
99	05 Herbivore fish	T	8.3825	9
111	05 Herbivore fish	OAT	11.04	1
123	05 Herbivore fish	OAT	19.745	3
135	05 Herbivore fish	OAT	11.465	8
7	06 Filter Feeder	C	6.18	4
19	06 Filter Feeder	C	9.1875	10
31	06 Filter Feeder	C	11.225	12
43	06 Filter Feeder	OA	13.35	5
55	06 Filter Feeder	OA	7.3375	6
67	06 Filter Feeder	OA	9.03	11
79	06 Filter Feeder	T	4.8225	2
91	06 Filter Feeder	T	1.832	7
103	06 Filter Feeder	T	1.83825	9
115	06 Filter Feeder	OAT	5.155	1
127	06 Filter Feeder	OAT	0.7525	3
139	06 Filter Feeder	OAT	0.5575	8
9	07 Tanaids	C	6.485	4
21	07 Tanaids	C	10.87	10
33	07 Tanaids	C	6.79	12
45	07 Tanaids	OA	15.465	5
57	07 Tanaids	OA	12.51	6
69	07 Tanaids	OA	29.55	11
81	07 Tanaids	T	3.01	2
93	07 Tanaids	T	4.3125	7
105	07 Tanaids	T	9.835	9
117	07 Tanaids	OAT	8.17	1
129	07 Tanaids	OAT	3.9375	3
141	07 Tanaids	OAT	14.6875	8
8	08 Macro-crustracean	C	5.645	4
20	08 Macro-crustracean	C	2.6525	10
32	08 Macro-crustracean	C	1.9055	12
44	08 Macro-crustracean	OA	2.412	5
56	08 Macro-crustracean	OA	6.4875	6
68	08 Macro-crustracean	OA	5.5475	11
80	08 Macro-crustracean	T	3.425	2
92	08 Macro-crustracean	T	6.32	7
104	08 Macro-crustracean	T	4.44	9
116	08 Macro-crustracean	OAT	3.9325	1
128	08 Macro-crustracean	OAT	5.38	3
140	08 Macro-crustracean	OAT	4.365	8
11	09 Microzooplankton	C	3.9675	4
23	09 Microzooplankton	C	3.65	10
35	09 Microzooplankton	C	4.5225	12
47	09 Microzooplankton	OA	4.5225	5
59	09 Microzooplankton	OA	4.11	6
71	09 Microzooplankton	OA	4.445	11
83	09 Microzooplankton	T	4.11	2
95	09 Microzooplankton	T	3.6975	7
107	09 Microzooplankton	T	3.285	9
119	09 Microzooplankton	OAT	3.6975	1
131	09 Microzooplankton	OAT	3.9525	3
143	09 Microzooplankton	OAT	4.11	8
4	10 Carnivorous fish (benthic)	C	0.797	4
16	10 Carnivorous fish (benthic)	C	0.6375	10
28	10 Carnivorous fish (benthic)	C	0.6375	12
40	10 Carnivorous fish (benthic)	OA	0.4755	5
52	10 Carnivorous fish (benthic)	OA	0.386	6
64	10 Carnivorous fish (benthic)	OA	0.448	11
76	10 Carnivorous fish (benthic)	T	0.2685	2
88	10 Carnivorous fish (benthic)	T	0.39575	7
100	10 Carnivorous fish (benthic)	T	0.4745	9
112	10 Carnivorous fish (benthic)	OAT	0.3205	1
124	10 Carnivorous fish (benthic)	OAT	0.40275	3
136	10 Carnivorous fish (benthic)	OAT	0.40275	8
2	11 Omnivorous fish	C	0.218	4
14	11 Omnivorous fish	C	0.20125	10
26	11 Omnivorous fish	C	0.15075	12
38	11 Omnivorous fish	OA	0.211	5
50	11 Omnivorous fish	OA	0.1395	6
62	11 Omnivorous fish	OA	0.08675	11
74	11 Omnivorous fish	T	0.17925	2
86	11 Omnivorous fish	T	0.077	7
98	11 Omnivorous fish	T	0.11425	9
110	11 Omnivorous fish	OAT	0.0635	1
122	11 Omnivorous fish	OAT	0.08	3
134	11 Omnivorous fish	OAT	0.0575	8
1	12 Carnivorous fish	C	0.0089	4
13	12 Carnivorous fish	C	0.00825	10
25	12 Carnivorous fish	C	0.007	12
37	12 Carnivorous fish	OA	0	5
49	12 Carnivorous fish	OA	0	6
61	12 Carnivorous fish	OA	0	11
73	12 Carnivorous fish	T	0.01815	2
85	12 Carnivorous fish	T	0.013675	7
97	12 Carnivorous fish	T	0.02185	9
109	12 Carnivorous fish	OAT	0.12175	1
121	12 Carnivorous fish	OAT	0.12175	3
133	12 Carnivorous fish	OAT	0.131	8

## Sheet: S2a-h
Sl	Functional groups	Treatment	Flows (gWW/m2/month)	Tank
2	01 Omnivorous fish	C	7.04702	4
10	01 Omnivorous fish	C	6.50368	10
18	01 Omnivorous fish	C	4.87707	12
26	01 Omnivorous fish	OA	4.37408	5
34	01 Omnivorous fish	OA	2.89098	6
42	01 Omnivorous fish	OA	1.79927	11
50	01 Omnivorous fish	T	3.1424	2
58	01 Omnivorous fish	T	1.35085	7
66	01 Omnivorous fish	T	2.06625	9
74	01 Omnivorous fish	OAT	1.52677	1
82	01 Omnivorous fish	OAT	1.92085	3
90	01 Omnivorous fish	OAT	1.37911	8
6	02 Filter Feeder	C	4.12	4
14	02 Filter Feeder	C	6.125	10
22	02 Filter Feeder	C	6.045	12
30	02 Filter Feeder	OA	10.9225	5
38	02 Filter Feeder	OA	6.0025	6
46	02 Filter Feeder	OA	7.3875	11
54	02 Filter Feeder	T	3.9475	2
62	02 Filter Feeder	T	1.49875	7
70	02 Filter Feeder	T	1.504	9
78	02 Filter Feeder	OAT	1.71825	1
86	02 Filter Feeder	OAT	0.6155	3
94	02 Filter Feeder	OAT	0.6815	8
4	03 Carnivorous fish (benthic)	C	2.8275	4
12	03 Carnivorous fish (benthic)	C	2.26143	10
20	03 Carnivorous fish (benthic)	C	2.26162	12
28	03 Carnivorous fish (benthic)	OA	3.07872	5
36	03 Carnivorous fish (benthic)	OA	2.49812	6
44	03 Carnivorous fish (benthic)	OA	2.90072	11
52	03 Carnivorous fish (benthic)	T	1.23107	2
60	03 Carnivorous fish (benthic)	T	1.81545	7
68	03 Carnivorous fish (benthic)	T	2.17607	9
76	03 Carnivorous fish (benthic)	OAT	2.05357	1
84	03 Carnivorous fish (benthic)	OAT	2.57992	3
92	03 Carnivorous fish (benthic)	OAT	2.58005	8
5	04 Small epifaunal invertebrates	C	1.18575	4
13	04 Small epifaunal invertebrates	C	1.1475	10
21	04 Small epifaunal invertebrates	C	1.602	12
29	04 Small epifaunal invertebrates	OA	2.38775	5
37	04 Small epifaunal invertebrates	OA	2.8765	6
45	04 Small epifaunal invertebrates	OA	1.79825	11
53	04 Small epifaunal invertebrates	T	2.05175	2
61	04 Small epifaunal invertebrates	T	0.7745	7
69	04 Small epifaunal invertebrates	T	0.6835	9
77	04 Small epifaunal invertebrates	OAT	1.841	1
85	04 Small epifaunal invertebrates	OAT	0.2505	3
93	04 Small epifaunal invertebrates	OAT	0.35	8
3	05 Herbivorous fish	C	1.00775	4
11	05 Herbivorous fish	C	0.42745	10
19	05 Herbivorous fish	C	0.54965	12
27	5 Herbivorous fish	OA	1.2346	5
35	5 Herbivorous fish	OA	0.862825	6
43	5 Herbivorous fish	OA	0.5965	11
51	5 Herbivorous fish	T	1.753	2
59	5 Herbivorous fish	T	0.711475	7
67	5 Herbivorous fish	T	0.88095	9
75	5 Herbivorous fish	OAT	0.556625	1
83	5 Herbivorous fish	OAT	0.99555	3
91	5 Herbivorous fish	OAT	0.578067	8
1	06 Carnivorous fish	C	0.674725	4
9	06 Carnivorous fish	C	0.626525	10
17	06 Carnivorous fish	C	0.530175	12
25	06 Carnivorous fish	OA	1.10534	5
33	06 Carnivorous fish	OA	0.953975	6
41	06 Carnivorous fish	OA	1.2482	11
49	06 Carnivorous fish	T	0.84575	2
57	06 Carnivorous fish	T	0.63765	7
65	06 Carnivorous fish	T	1.01895	9
73	06 Carnivorous fish	OAT	0.741575	1
81	06 Carnivorous fish	OAT	0.74155	3
89	06 Carnivorous fish	OAT	0.798525	8
8	07 Tanaids	C	0.34125	4
16	07 Tanaids	C	0.57225	10
24	07 Tanaids	C	0.35725	12
32	07 Tanaids	OA	0.814	5
40	07 Tanaids	OA	0.6585	6
48	07 Tanaids	OA	1.555	11
56	07 Tanaids	T	0.1585	2
64	07 Tanaids	T	0.227	7
72	07 Tanaids	T	0.5175	9
80	07 Tanaids	OAT	0.43	1
88	07 Tanaids	OAT	0.20725	3
96	07 Tanaids	OAT	0.773	8
7	08 Macro-crustracean	C	0.627	4
15	08 Macro-crustracean	C	0.29475	10
23	08 Macro-crustracean	C	0.21175	12
31	08 Macro-crustracean	OA	0.268	5
39	08 Macro-crustracean	OA	0.721	6
47	08 Macro-crustracean	OA	0.6165	11
55	08 Macro-crustracean	T	0.38075	2
63	08 Macro-crustracean	T	0.70225	7
71	08 Macro-crustracean	T	0.49325	9
79	08 Macro-crustracean	OAT	0.43675	1
87	08 Macro-crustracean	OAT	0.59775	3
95	08 Macro-crustracean	OAT	0.485	8

## Sheet: S3 Fig
Sl	Treatment	Tank	Finn's cycling index
1	C	4	4.17
2	C	10	4.62
3	C	12	2.22
4	OA	5	3.04
5	OA	6	5.58
6	OA	11	5.38
7	T	2	1.58
8	T	7	3.8
9	T	9	1.73
10	OAT	1	1.55
11	OAT	3	1.33
12	OAT	8	2.54

## Sheet: S5 Fig
Sample	Period	Date	Tank number	Treatment	Temperature	pH
1	PreTreat	2015-02-10	1	OAT	21.5	8.25
2	PreTreat	2015-02-10	2	T	21.3	8.25
3	PreTreat	2015-02-10	3	OAT	21.4	8.26
4	PreTreat	2015-02-10	4	C	21.3	8.25
5	PreTreat	2015-02-10	5	OA	21.1	8.25
6	PreTreat	2015-02-10	6	OA	20.1	8.25
7	PreTreat	2015-02-10	7	T	21.2	8.26
8	PreTreat	2015-02-10	8	OAT	20.8	8.26
9	PreTreat	2015-02-10	9	T	21	8.25
10	PreTreat	2015-02-10	10	C	21	8.24
11	PreTreat	2015-02-10	11	OA	20.9	8.25
12	PreTreat	2015-02-10	12	C	20.5	8.24
13	PreTreat	2015-02-13	1	OAT	22	8.23
14	PreTreat	2015-02-13	2	T	21.6	8.23
15	PreTreat	2015-02-13	3	OAT	21.8	8.24
16	PreTreat	2015-02-13	4	C	21.6	8.25
17	PreTreat	2015-02-13	5	OA	21.5	8.23
18	PreTreat	2015-02-13	6	OA	20.9	8.23
19	PreTreat	2015-02-13	7	T	21.5	8.25
20	PreTreat	2015-02-13	8	OAT	21	8.25
21	PreTreat	2015-02-13	9	T	21.3	8.23
22	PreTreat	2015-02-13	10	C	21	8.21
23	PreTreat	2015-02-13	11	OA	20.4	8.22
24	PreTreat	2015-02-13	12	C	21.1	8.21
25	PreTreat	2015-02-16	1	OAT	22	8.21
26	PreTreat	2015-02-16	2	T	21.8	8.24
27	PreTreat	2015-02-16	3	OAT	22	8.23
28	PreTreat	2015-02-16	4	C	21.9	8.25
29	PreTreat	2015-02-16	5	OA	21.8	8.24
30	PreTreat	2015-02-16	6	OA	21.1	8.23
31	PreTreat	2015-02-16	7	T	20.9	8.24
32	PreTreat	2015-02-16	8	OAT	21.2	8.24
33	PreTreat	2015-02-16	9	T	21.5	8.24
34	PreTreat	2015-02-16	10	C	21.2	8.24
35	PreTreat	2015-02-16	11	OA	21.3	8.23
36	PreTreat	2015-02-16	12	C	20.85	8.21
48	PreTreat	2015-02-18	12	C	21.3	8.19
87	PreTreat	2015-02-27	1	OAT	22.1	8.21
88	PreTreat	2015-02-27	2	T	22.2	8.23
89	PreTreat	2015-02-27	3	OAT	22.2	8.23
90	PreTreat	2015-02-27	4	C	22	8.24
91	PreTreat	2015-02-27	5	OA	22	8.23
92	PreTreat	2015-02-27	6	OA	21.5	8.23
93	PreTreat	2015-02-27	7	T	21.4	8.24
94	PreTreat	2015-02-27	8	OAT	21.1	8.24
95	PreTreat	2015-02-27	9	T	21.9	8.24
96	PreTreat	2015-02-27	10	C	21.8	8.25
97	PreTreat	2015-02-27	11	OA	21.4	8.22
98	PreTreat	2015-02-27	12	C	21.6	8.21
99	PreTreat	2015-02-28	1	OAT	21.5	8.18
100	PreTreat	2015-02-28	2	T	21.3	8.17
101	PreTreat	2015-02-28	3	OAT	21.8	8.2
102	PreTreat	2015-02-28	4	C	21.4	8.18
103	PreTreat	2015-02-28	5	OA	21.2	8.22
104	PreTreat	2015-02-28	6	OA	21.3	8.19
105	PreTreat	2015-02-28	7	T	20.7	8.21
106	PreTreat	2015-02-28	8	OAT	20.5	8.18
107	PreTreat	2015-02-28	9	T	21.5	8.21
108	PreTreat	2015-02-28	10	C	20.8	8.18
109	PreTreat	2015-02-28	11	OA	21.1	8.2
110	PreTreat	2015-02-28	12	C	20.9	8.19
111	PreTreat	2015-03-01	1	OAT	22.1	8.14
112	PreTreat	2015-03-01	2	T	22.1	8.17
113	PreTreat	2015-03-01	3	OAT	22.1	8.18
114	PreTreat	2015-03-01	4	C	21.9	8.19
115	PreTreat	2015-03-01	5	OA	21.8	8.19
116	PreTreat	2015-03-01	6	OA	21.4	8.19
117	PreTreat	2015-03-01	7	T	21.2	8.2
118	PreTreat	2015-03-01	8	OAT	20.9	8.2
119	PreTreat	2015-03-01	9	T	21.5	8.2
120	PreTreat	2015-03-01	10	C	21.5	8.2
121	PreTreat	2015-03-01	11	OA	21.1	8.21
122	PreTreat	2015-03-01	12	C	21.1	8.21
126	PreTreat	2015-03-02	1	OAT	21.8	8.09
127	PreTreat	2015-03-02	2	T	21.6	8.11
128	PreTreat	2015-03-02	3	OAT	21.6	8.12
129	PreTreat	2015-03-02	4	C	21.4	8.13
130	PreTreat	2015-03-02	5	OA	21.2	8.15
131	PreTreat	2015-03-02	6	OA	21	8.15
132	PreTreat	2015-03-02	7	T	21	8.15
133	PreTreat	2015-03-02	8	OAT	20.9	8.14
134	PreTreat	2015-03-02	9	T	21.5	8.13
135	PreTreat	2015-03-02	10	C	21.4	8.14
136	PreTreat	2015-03-02	11	OA	21.2	8.1
137	PreTreat	2015-03-02	12	C	21.7	8.08
138	PreTreat	2015-03-03	1	OAT	21.6	8.18
139	PreTreat	2015-03-03	2	T	21.6	8.2
140	PreTreat	2015-03-03	3	OAT	21.6	8.2
141	PreTreat	2015-03-03	4	C	21.5	8.2
142	PreTreat	2015-03-03	5	OA	21.4	8.19
143	PreTreat	2015-03-03	6	OA	21	8.2
144	PreTreat	2015-03-03	7	T	20.8	8.2
145	PreTreat	2015-03-03	8	OAT	20.5	8.2
146	PreTreat	2015-03-03	9	T	20.9	8.2
147	PreTreat	2015-03-03	10	C	21.2	8.2
148	PreTreat	2015-03-03	11	OA	20.9	8.21
149	PreTreat	2015-03-03	12	C	20.9	8.2
153	PreTreat	2015-03-04	1	OAT	21.2	8.19
154	PreTreat	2015-03-04	2	T	21.5	8.2
155	PreTreat	2015-03-04	3	OAT	21.6	8.2
156	PreTreat	2015-03-04	4	C	20.9	8.21
157	PreTreat	2015-03-04	5	OA	21.3	8.2
158	PreTreat	2015-03-04	6	OA	21	8.2
159	PreTreat	2015-03-04	7	T	21	8.21
160	PreTreat	2015-03-04	8	OAT	20.8	8.2
161	PreTreat	2015-03-04	9	T	21.2	8.21
162	PreTreat	2015-03-04	10	C	21.3	8.2
163	PreTreat	2015-03-04	11	OA	21.1	8.21
164	PreTreat	2015-03-04	12	C	21.2	8.21
168	PreTreat	2015-03-05	1	OAT	21.05	8.23
169	PreTreat	2015-03-05	2	T	21.35	8.24
170	PreTreat	2015-03-05	3	OAT	21.45	8.24
171	PreTreat	2015-03-05	4	C	20.7	8.24
172	PreTreat	2015-03-05	5	OA	21.2	8.24
173	PreTreat	2015-03-05	6	OA	20.95	8.23
174	PreTreat	2015-03-05	7	T	20.95	8.24
175	PreTreat	2015-03-05	8	OAT	20.75	8.24
176	PreTreat	2015-03-05	9	T	21.05	8.24
177	PreTreat	2015-03-05	10	C	21.1	8.24
178	PreTreat	2015-03-05	11	OA	20.95	8.24
179	PreTreat	2015-03-05	12	C	21.3	8.24
183	Acclim	2015-03-06	1	OAT	21.5	8.17
184	Acclim	2015-03-06	2	T	21.8	8.18
185	Acclim	2015-03-06	3	OAT	21.8	8.18
186	Acclim	2015-03-06	4	C	21.3	8.18
187	Acclim	2015-03-06	5	OA	21.7	8.18
188	Acclim	2015-03-06	6	OA	21.5	8.18
189	Acclim	2015-03-06	7	T	21.5	8.18
190	Acclim	2015-03-06	8	OAT	21.4	8.18
191	Acclim	2015-03-06	9	T	21.2	8.18
192	Acclim	2015-03-06	10	C	21.6	8.18
193	Acclim	2015-03-06	11	OA	21.4	8.18
194	Acclim	2015-03-06	12	C	21.4	8.18
199	Acclim	2015-03-07	1	OAT	21.9	8.16
200	Acclim	2015-03-07	2	T	22.6	8.21
201	Acclim	2015-03-07	3	OAT	22.7	8.16
202	Acclim	2015-03-07	4	C	21.5	8.21
203	Acclim	2015-03-07	5	OA	22	8.16
204	Acclim	2015-03-07	6	OA	21.8	8.16
205	Acclim	2015-03-07	7	T	22.9	8.2
206	Acclim	2015-03-07	8	OAT	22.5	8.14
207	Acclim	2015-03-07	9	T	22	8.21
208	Acclim	2015-03-07	10	C	22	8.21
209	Acclim	2015-03-07	11	OA	21.9	8.15
210	Acclim	2015-03-07	12	C	21.8	8.2
214	Acclim	2015-03-08	1	OAT	22.4	8.1
215	Acclim	2015-03-08	2	T	22.4	8.2
216	Acclim	2015-03-08	3	OAT	22.9	8.1
217	Acclim	2015-03-08	4	C	21.7	8.2
218	Acclim	2015-03-08	5	OA	21.9	8.1
219	Acclim	2015-03-08	6	OA	21.7	8.11
220	Acclim	2015-03-08	7	T	22.7	8.19
221	Acclim	2015-03-08	8	OAT	22.5	8.1
222	Acclim	2015-03-08	9	T	21.9	8.18
223	Acclim	2015-03-08	10	C	21.8	8.2
224	Acclim	2015-03-08	11	OA	21.8	8.11
225	Acclim	2015-03-08	12	C	21.8	8.2
230	Acclim	2015-03-09	1	OAT	23.3	8.02
231	Acclim	2015-03-09	2	T	23.4	8.18
232	Acclim	2015-03-09	3	OAT	23.6	8.03
233	Acclim	2015-03-09	4	C	21.6	8.19
234	Acclim	2015-03-09	5	OA	21.9	8.04
235	Acclim	2015-03-09	6	OA	21.6	8.04
236	Acclim	2015-03-09	7	T	23.5	8.18
237	Acclim	2015-03-09	8	OAT	23.1	8.03
238	Acclim	2015-03-09	9	T	23.7	8.17
239	Acclim	2015-03-09	10	C	21.9	8.19
240	Acclim	2015-03-09	11	OA	21.7	8.04
241	Acclim	2015-03-09	12	C	21.7	8.19
245	Acclim	2015-03-10	1	OAT	23.2	7.91
246	Acclim	2015-03-10	2	T	23.3	8.18
247	Acclim	2015-03-10	3	OAT	23.7	7.91
248	Acclim	2015-03-10	4	C	21.7	8.19
249	Acclim	2015-03-10	5	OA	21.9	7.92
250	Acclim	2015-03-10	6	OA	21.7	7.93
251	Acclim	2015-03-10	7	T	23.4	8.17
252	Acclim	2015-03-10	8	OAT	23.3	7.91
253	Acclim	2015-03-10	9	T	23.3	8.17
254	Acclim	2015-03-10	10	C	21.9	8.19
255	Acclim	2015-03-10	11	OA	21.8	7.93
256	Acclim	2015-03-10	12	C	21.7	8.19
304	Acclim	2015-03-10	1	OAT	23.2	7.92
305	Acclim	2015-03-10	2	T	23.7	8.13
306	Acclim	2015-03-10	3	OAT	24	7.92
307	Acclim	2015-03-10	4	C	21.4	8.14
308	Acclim	2015-03-10	5	OA	22	7.93
309	Acclim	2015-03-10	6	OA	21.6	7.94
310	Acclim	2015-03-10	7	T	23.5	8.12
311	Acclim	2015-03-10	8	OAT	23.1	7.92
312	Acclim	2015-03-10	9	T	23.3	8.12
313	Acclim	2015-03-10	10	C	21.8	8.13
314	Acclim	2015-03-10	11	OA	21.8	7.94
315	Acclim	2015-03-10	12	C	21.5	8.13
318	Acclim	2015-03-11	1	OAT	23.8	7.91
319	Acclim	2015-03-11	2	T	23.9	8.12
320	Acclim	2015-03-11	3	OAT	24	7.9
321	Acclim	2015-03-11	4	C	21	8.12
322	Acclim	2015-03-11	5	OA	21.7	7.92
323	Acclim	2015-03-11	6	OA	21.2	7.93
324	Acclim	2015-03-11	7	T	24.2	8.1
325	Acclim	2015-03-11	8	OAT	23.1	7.91
326	Acclim	2015-03-11	9	T	23.1	8.11
327	Acclim	2015-03-11	10	C	21.5	8.12
328	Acclim	2015-03-11	11	OA	21.4	7.94
329	Acclim	2015-03-11	12	C	21.3	8.12
333	Acclim	2015-03-12	1	OAT	22.5	7.92
334	Acclim	2015-03-12	2	T	22.7	8.07
335	Acclim	2015-03-12	3	OAT	22.7	7.92
336	Acclim	2015-03-12	4	C	21.2	8.07
337	Acclim	2015-03-12	5	OA	21.4	7.94
338	Acclim	2015-03-12	6	OA	21	7.96
339	Acclim	2015-03-12	7	T	22.5	8.07
340	Acclim	2015-03-12	8	OAT	22	7.94
341	Acclim	2015-03-12	9	T	22.1	8.08
342	Acclim	2015-03-12	10	C	21.4	8.08
343	Acclim	2015-03-12	11	OA	21.1	7.94
344	Acclim	2015-03-12	12	C	21.1	8.08
348	Fish	2015-03-13	1	OAT	24	7.84
349	Fish	2015-03-13	2	T	24.2	8.07
350	Fish	2015-03-13	3	OAT	24.5	7.84
351	Fish	2015-03-13	4	C	20.8	8.09
352	Fish	2015-03-13	5	OA	21.4	7.84
353	Fish	2015-03-13	6	OA	21.1	7.84
354	Fish	2015-03-13	7	T	22.8	8.07
355	Fish	2015-03-13	8	OAT	22.8	7.85
356	Fish	2015-03-13	9	T	22.7	8.08
357	Fish	2015-03-13	10	C	21.3	8.08
358	Fish	2015-03-13	11	OA	21	7.84
359	Fish	2015-03-13	12	C	21	8.08
363	Fish	2015-03-14	1	OAT	24.6	7.83
364	Fish	2015-03-14	2	T	24.9	8.06
365	Fish	2015-03-14	3	OAT	25.3	7.83
366	Fish	2015-03-14	4	C	20.8	8.1
367	Fish	2015-03-14	5	OA	21.3	7.86
368	Fish	2015-03-14	6	OA	20.9	7.85
369	Fish	2015-03-14	7	T	23.2	8.08
370	Fish	2015-03-14	8	OAT	23.2	7.85
371	Fish	2015-03-14	9	T	22.9	8.08
372	Fish	2015-03-14	10	C	21.2	8.1
373	Fish	2015-03-14	11	OA	21	7.85
374	Fish	2015-03-14	12	C	21	8.1
378	Fish	2015-03-15	1	OAT	24.6	7.87
379	Fish	2015-03-15	2	T	24.3	8.1
380	Fish	2015-03-15	3	OAT	24.7	7.87
381	Fish	2015-03-15	4	C	20.9	8.1
382	Fish	2015-03-15	5	OA	21.5	7.87
383	Fish	2015-03-15	6	OA	21.1	7.86
384	Fish	2015-03-15	7	T	24.1	8.07
385	Fish	2015-03-15	8	OAT	24.1	7.86
386	Fish	2015-03-15	9	T	24.1	8.08
387	Fish	2015-03-15	10	C	21.4	8.08
388	Fish	2015-03-15	11	OA	21.2	7.85
389	Fish	2015-03-15	12	C	21.2	8.09
393	Fish	2015-03-16	1	OAT	22.3	7.88
394	Fish	2015-03-16	2	T	24.2	8.06
395	Fish	2015-03-16	3	OAT	23.6	7.87
396	Fish	2015-03-16	4	C	20.9	8.07
397	Fish	2015-03-16	5	OA	21.5	7.87
398	Fish	2015-03-16	6	OA	21.1	7.86
399	Fish	2015-03-16	7	T	24	8.04
400	Fish	2015-03-16	8	OAT	23.8	7.87
401	Fish	2015-03-16	9	T	24.2	8.05
402	Fish	2015-03-16	10	C	21.5	8.05
403	Fish	2015-03-16	11	OA	21.1	7.87
404	Fish	2015-03-16	12	C	21.1	8.07
408	Fish	2015-03-17	1	OAT	24.4	7.91
409	Fish	2015-03-17	2	T	24.2	8.1
410	Fish	2015-03-17	3	OAT	23.9	7.9
411	Fish	2015-03-17	4	C	21	8.11
412	Fish	2015-03-17	5	OA	21.5	7.92
413	Fish	2015-03-17	6	OA	21	7.9
414	Fish	2015-03-17	7	T	24	8.09
415	Fish	2015-03-17	8	OAT	24.1	7.9
416	Fish	2015-03-17	9	T	24	8.1
417	Fish	2015-03-17	10	C	21.5	8.11
418	Fish	2015-03-17	11	OA	21	7.91
419	Fish	2015-03-17	12	C	21	8.11
423	Fish	2015-03-18	1	OAT	23.6	7.92
424	Fish	2015-03-18	2	T	24	8.11
425	Fish	2015-03-18	3	OAT	24.4	7.91
426	Fish	2015-03-18	4	C	20.9	8.12
427	Fish	2015-03-18	5	OA	21.5	7.92
428	Fish	2015-03-18	6	OA	21.1	7.91
429	Fish	2015-03-18	7	T	23.6	8.09
430	Fish	2015-03-18	8	OAT	23.7	7.92
431	Fish	2015-03-18	9	T	23.8	8.1
432	Fish	2015-03-18	10	C	21.4	8.12
433	Fish	2015-03-18	11	OA	21.1	7.92
434	Fish	2015-03-18	12	C	21.2	8.12
438	Fish	2015-03-19	1	OAT	23.8	7.91
439	Fish	2015-03-19	2	T	24.2	8.1
440	Fish	2015-03-19	3	OAT	24.4	7.9
441	Fish	2015-03-19	4	C	21.5	8.1
442	Fish	2015-03-19	5	OA	21.7	7.92
443	Fish	2015-03-19	6	OA	21.1	7.91
444	Fish	2015-03-19	7	T	24.8	8.07
445	Fish	2015-03-19	8	OAT	23.3	7.91
446	Fish	2015-03-19	9	T	23.9	8.09
447	Fish	2015-03-19	10	C	21.5	8.1
448	Fish	2015-03-19	11	OA	21.2	7.91
449	Fish	2015-03-19	12	C	21.2	8.11
453	Fish	2015-03-20	1	OAT	23.7	7.93
454	Fish	2015-03-20	2	T	24.2	8.12
455	Fish	2015-03-20	3	OAT	24.3	7.92
456	Fish	2015-03-20	4	C	21.6	8.12
457	Fish	2015-03-20	5	OA	21.6	7.94
458	Fish	2015-03-20	6	OA	21	7.92
459	Fish	2015-03-20	7	T	23.5	8.1
460	Fish	2015-03-20	8	OAT	23.9	7.92
461	Fish	2015-03-20	9	T	23.8	8.11
462	Fish	2015-03-20	10	C	21.6	8.12
463	Fish	2015-03-20	11	OA	21.3	7.93
464	Fish	2015-03-20	12	C	21.3	8.13
468	Fish	2015-03-21	1	OAT	23.7	7.92
469	Fish	2015-03-21	2	T	23.8	8.14
470	Fish	2015-03-21	3	OAT	23.6	7.92
471	Fish	2015-03-21	4	C	21.1	8.14
472	Fish	2015-03-21	5	OA	21	7.92
473	Fish	2015-03-21	6	OA	20.6	7.91
474	Fish	2015-03-21	7	T	23.4	8.13
475	Fish	2015-03-21	8	OAT	23.7	7.92
476	Fish	2015-03-21	9	T	23.7	8.12
477	Fish	2015-03-21	10	C	21.1	8.14
478	Fish	2015-03-21	11	OA	20.6	7.92
479	Fish	2015-03-21	12	C	20.5	8.15
483	Fish	2015-03-22	1	OAT	23.7	7.94
484	Fish	2015-03-22	2	T	23.9	8.14
485	Fish	2015-03-22	3	OAT	23.7	7.94
486	Fish	2015-03-22	4	C	20.9	8.15
487	Fish	2015-03-22	5	OA	21.1	7.97
488	Fish	2015-03-22	6	OA	20.7	7.97
489	Fish	2015-03-22	7	T	23.4	8.13
490	Fish	2015-03-22	8	OAT	23.8	7.94
491	Fish	2015-03-22	9	T	23.6	8.12
492	Fish	2015-03-22	10	C	20.8	8.13
493	Fish	2015-03-22	11	OA	20.4	7.97
494	Fish	2015-03-22	12	C	20.5	8.14
498	Fish	2015-03-22	1	OAT	23.8	7.91
499	Fish	2015-03-22	2	T	24.1	8.15
500	Fish	2015-03-22	3	OAT	24	7.92
501	Fish	2015-03-22	4	C	21.4	8.16
502	Fish	2015-03-22	5	OA	21.4	7.95
503	Fish	2015-03-22	6	OA	20.9	7.94
504	Fish	2015-03-22	7	T	23.7	8.14
505	Fish	2015-03-22	8	OAT	23.8	7.93
506	Fish	2015-03-22	9	T	24.1	8.13
507	Fish	2015-03-22	10	C	21.3	8.15
508	Fish	2015-03-22	11	OA	20.7	7.95
509	Fish	2015-03-22	12	C	20.6	8.16
513	Fish	2015-03-23	1	OAT	23.7	7.91
514	Fish	2015-03-23	2	T	24	8.15
515	Fish	2015-03-23	3	OAT	23.8	7.9
516	Fish	2015-03-23	4	C	21.1	8.16
517	Fish	2015-03-23	5	OA	21.2	7.92
518	Fish	2015-03-23	6	OA	20.5	7.92
519	Fish	2015-03-23	7	T	23.8	8.14
520	Fish	2015-03-23	8	OAT	23.8	7.88
521	Fish	2015-03-23	9	T	24.2	8.13
522	Fish	2015-03-23	10	C	21.1	8.13
523	Fish	2015-03-23	11	OA	20.4	7.92
524	Fish	2015-03-23	12	C	20.4	8.16
528	Fish	2015-03-24	1	OAT	23.3	7.84
529	Fish	2015-03-24	2	T	23.8	8.11
530	Fish	2015-03-24	3	OAT	23.4	7.85
531	Fish	2015-03-24	4	C	20.9	8.12
532	Fish	2015-03-24	5	OA	20.9	7.88
533	Fish	2015-03-24	6	OA	20.3	7.89
534	Fish	2015-03-24	7	T	23.4	8.12
535	Fish	2015-03-24	8	OAT	23.7	7.84
536	Fish	2015-03-24	9	T	23.9	8.11
537	Fish	2015-03-24	10	C	21.2	8.12
538	Fish	2015-03-24	11	OA	20.3	7.88
539	Fish	2015-03-24	12	C	20.2	8.14
543	Fish	2015-03-25	1	OAT	23.6	7.85
544	Fish	2015-03-25	2	T	23.8	8.12
545	Fish	2015-03-25	3	OAT	23.4	7.85
546	Fish	2015-03-25	4	C	20.6	8.13
547	Fish	2015-03-25	5	OA	20.7	7.87
548	Fish	2015-03-25	6	OA	20.9	7.89
549	Fish	2015-03-25	7	T	23.4	8.11
550	Fish	2015-03-25	8	OAT	23.8	7.82
551	Fish	2015-03-25	9	T	24	8.11
552	Fish	2015-03-25	10	C	20.7	8.12
553	Fish	2015-03-25	11	OA	20.2	7.88
554	Fish	2015-03-25	12	C	20.1	8.13
558	Fish	2015-03-26	1	OAT	23.5	7.87
559	Fish	2015-03-26	2	T	24.1	8.13
560	Fish	2015-03-26	3	OAT	23.8	7.87
561	Fish	2015-03-26	4	C	20.3	8.15
562	Fish	2015-03-26	5	OA	20.2	7.91
563	Fish	2015-03-26	6	OA	19.7	7.91
564	Fish	2015-03-26	7	T	23	8.12
565	Fish	2015-03-26	8	OAT	23.8	7.89
566	Fish	2015-03-26	9	T	23.4	8.12
567	Fish	2015-03-26	10	C	20.5	8.14
568	Fish	2015-03-26	11	OA	20	7.9
569	Fish	2015-03-26	12	C	19.9	8.15
573	Fish	2015-03-27	1	OAT	23.8	7.87
574	Fish	2015-03-27	2	T	24	8.09
575	Fish	2015-03-27	3	OAT	23.7	7.88
576	Fish	2015-03-27	4	C	20.8	8.09
577	Fish	2015-03-27	5	OA	20.7	7.89
578	Fish	2015-03-27	6	OA	20.6	7.88
579	Fish	2015-03-27	7	T	24	8.08
580	Fish	2015-03-27	8	OAT	23.8	7.88
581	Fish	2015-03-27	9	T	24.2	8.07
582	Fish	2015-03-27	10	C	20.8	8.1
583	Fish	2015-03-27	11	OA	20.6	7.89
584	Fish	2015-03-27	12	C	20.5	8.1
588	Fish	2015-03-28	1	OAT	23.9	7.9
589	Fish	2015-03-28	2	T	24	8.15
590	Fish	2015-03-28	3	OAT	23.7	7.89
591	Fish	2015-03-28	4	C	20.6	8.16
592	Fish	2015-03-28	5	OA	20.7	7.91
593	Fish	2015-03-28	6	OA	20.6	7.9
594	Fish	2015-03-28	7	T	24	8.14
595	Fish	2015-03-28	8	OAT	23.8	7.89
596	Fish	2015-03-28	9	T	23.6	8.13
597	Fish	2015-03-28	10	C	20.8	8.16
598	Fish	2015-03-28	11	OA	20.6	7.9
599	Fish	2015-03-28	12	C	20.4	8.16
603	Fish	2015-03-29	1	OAT	24.8	7.84
604	Fish	2015-03-29	2	T	23.9	8.1
605	Fish	2015-03-29	3	OAT	24.2	7.83
606	Fish	2015-03-29	4	C	21.2	8.1
607	Fish	2015-03-29	5	OA	21.1	7.85
608	Fish	2015-03-29	6	OA	21.1	7.84
609	Fish	2015-03-29	7	T	23.7	8.04
610	Fish	2015-03-29	8	OAT	23.8	7.87
611	Fish	2015-03-29	9	T	24	8.06
612	Fish	2015-03-29	10	C	21.4	8.1
613	Fish	2015-03-29	11	OA	21.3	7.84
614	Fish	2015-03-29	12	C	21.2	8.1
618	Fish	2015-03-30	1	OAT	24.2	7.87
619	Fish	2015-03-30	2	T	24.1	8.11
620	Fish	2015-03-30	3	OAT	24.2	7.86
621	Fish	2015-03-30	4	C	21.5	8.12
622	Fish	2015-03-30	5	OA	21.4	7.86
623	Fish	2015-03-30	6	OA	21.5	7.85
624	Fish	2015-03-30	7	T	23.6	8.08
625	Fish	2015-03-30	8	OAT	23.9	7.86
626	Fish	2015-03-30	9	T	24	8.09
627	Fish	2015-03-30	10	C	21.6	8.12
628	Fish	2015-03-30	11	OA	21.4	7.86
629	Fish	2015-03-30	12	C	21.5	8.12
633	Fish	2015-03-31	1	OAT	24.2	7.87
634	Fish	2015-03-31	2	T	24.1	8.13
635	Fish	2015-03-31	3	OAT	23.9	7.87
636	Fish	2015-03-31	4	C	21.6	8.13
637	Fish	2015-03-31	5	OA	21.5	7.86
638	Fish	2015-03-31	6	OA	21.7	7.86
639	Fish	2015-03-31	7	T	23.6	8.09
640	Fish	2015-03-31	8	OAT	23.9	7.87
641	Fish	2015-03-31	9	T	24.1	8.1
642	Fish	2015-03-31	10	C	21.6	8.13
643	Fish	2015-03-31	11	OA	21.7	7.86
644	Fish	2015-03-31	12	C	21.5	8.13
648	Fish	2015-04-01	1	OAT	24.2	7.86
649	Fish	2015-04-01	2	T	24.1	8.12
650	Fish	2015-04-01	3	OAT	23.9	7.86
651	Fish	2015-04-01	4	C	21.5	8.13
652	Fish	2015-04-01	5	OA	21.5	7.85
653	Fish	2015-04-01	6	OA	21.6	7.85
654	Fish	2015-04-01	7	T	23.7	8.11
655	Fish	2015-04-01	8	OAT	23.9	7.86
656	Fish	2015-04-01	9	T	24	8.1
657	Fish	2015-04-01	10	C	21.7	8.13
658	Fish	2015-04-01	11	OA	21.7	7.86
659	Fish	2015-04-01	12	C	21.6	8.13
663	Fish	2015-04-02	1	OAT	24.3	7.91
664	Fish	2015-04-02	2	T	24.4	8.15
665	Fish	2015-04-02	3	OAT	24.2	7.92
666	Fish	2015-04-02	4	C	21.8	8.16
667	Fish	2015-04-02	5	OA	21.6	7.9
668	Fish	2015-04-02	6	OA	21.6	7.9
669	Fish	2015-04-02	7	T	23.7	8.15
670	Fish	2015-04-02	8	OAT	24.5	7.89
671	Fish	2015-04-02	9	T	24.2	8.12
672	Fish	2015-04-02	10	C	21.8	8.16
673	Fish	2015-04-02	11	OA	21.8	7.9
674	Fish	2015-04-02	12	C	21.7	8.16
693	Fish	2015-04-03	1	OAT	24	7.92
694	Fish	2015-04-03	2	T	23.9	8.16
695	Fish	2015-04-03	3	OAT	23.9	7.92
696	Fish	2015-04-03	4	C	21	8.16
697	Fish	2015-04-03	5	OA	21.1	7.91
698	Fish	2015-04-03	6	OA	21	7.91
699	Fish	2015-04-03	7	T	23.9	8.15
700	Fish	2015-04-03	8	OAT	23.9	7.91
701	Fish	2015-04-03	9	T	24	8.15
702	Fish	2015-04-03	10	C	21.2	8.16
703	Fish	2015-04-03	11	OA	21.1	7.91
704	Fish	2015-04-03	12	C	21.1	8.15
708	Fish	2015-04-04	1	OAT	24.2	8.01
709	Fish	2015-04-04	2	T	23.7	8.13
710	Fish	2015-04-04	3	OAT	24.4	7.99
711	Fish	2015-04-04	4	C	20.8	8.14
712	Fish	2015-04-04	5	OA	21	7.99
713	Fish	2015-04-04	6	OA	21	8.01
714	Fish	2015-04-04	7	T	23.7	8.12
715	Fish	2015-04-04	8	OAT	23.8	8.01
716	Fish	2015-04-04	9	T	23.8	8.1
717	Fish	2015-04-04	10	C	21.1	8.14
718	Fish	2015-04-04	11	OA	21	8.02
719	Fish	2015-04-04	12	C	20.9	8.14
722	Fish	2015-04-05	1	OAT	23.8	7.84
723	Fish	2015-04-05	2	T	23.5	8.09
724	Fish	2015-04-05	3	OAT	24.3	7.82
725	Fish	2015-04-05	4	C	20.7	8.1
726	Fish	2015-04-05	5	OA	20.8	7.76
727	Fish	2015-04-05	6	OA	20.7	7.76
728	Fish	2015-04-05	7	T	23.5	8.07
729	Fish	2015-04-05	8	OAT	23.6	7.78
730	Fish	2015-04-05	9	T	23.7	8.08
731	Fish	2015-04-05	10	C	21.1	8.09
732	Fish	2015-04-05	11	OA	20.9	7.79
733	Fish	2015-04-05	12	C	20.7	8.1
736	Fish	2015-04-06	1	OAT	23.6	7.81
737	Fish	2015-04-06	2	T	23.3	8.16
738	Fish	2015-04-06	3	OAT	24	7.73
739	Fish	2015-04-06	4	C	20.7	8.17
740	Fish	2015-04-06	5	OA	20.7	7.61
741	Fish	2015-04-06	6	OA	20.6	7.65
742	Fish	2015-04-06	7	T	23.2	8.15
743	Fish	2015-04-06	8	OAT	23.6	7.7
744	Fish	2015-04-06	9	T	23.1	8.12
745	Fish	2015-04-06	10	C	20.9	8.17
746	Fish	2015-04-06	11	OA	20.7	7.69
747	Fish	2015-04-06	12	C	20.6	8.17
750	Fish	2015-04-07	1	OAT	23.6	7.89
751	Fish	2015-04-07	2	T	23.3	8.14
752	Fish	2015-04-07	3	OAT	23.8	7.9
753	Fish	2015-04-07	4	C	20.2	8.17
754	Fish	2015-04-07	5	OA	20.3	7.88
755	Fish	2015-04-07	6	OA	20.3	7.88
756	Fish	2015-04-07	7	T	22.9	8.14
757	Fish	2015-04-07	8	OAT	23.4	7.89
758	Fish	2015-04-07	9	T	22.9	8.14
759	Fish	2015-04-07	10	C	20.6	8.17
760	Fish	2015-04-07	11	OA	20.4	7.89
761	Fish	2015-04-07	12	C	20.3	8.17
764	Fish	2015-04-08	1	OAT	24	7.93
765	Fish	2015-04-08	2	T	23.5	8.16
766	Fish	2015-04-08	3	OAT	23.9	7.93
767	Fish	2015-04-08	4	C	20.6	8.17
768	Fish	2015-04-08	5	OA	20.4	7.91
769	Fish	2015-04-08	6	OA	20.4	7.91
770	Fish	2015-04-08	7	T	23.2	8.15
771	Fish	2015-04-08	8	OAT	23.4	7.91
772	Fish	2015-04-08	9	T	23.7	8.14
773	Fish	2015-04-08	10	C	20.7	8.16
774	Fish	2015-04-08	11	OA	20.6	7.91
775	Fish	2015-04-08	12	C	20.4	8.16
778	Fish	2015-04-09	1	OAT	24	7.93
779	Fish	2015-04-09	2	T	23.6	8.17
780	Fish	2015-04-09	3	OAT	24.1	7.94
781	Fish	2015-04-09	4	C	20.7	8.18
782	Fish	2015-04-09	5	OA	20.5	7.91
783	Fish	2015-04-09	6	OA	20.6	7.93
784	Fish	2015-04-09	7	T	23.4	8.16
785	Fish	2015-04-09	8	OAT	23.7	7.91
786	Fish	2015-04-09	9	T	23.8	8.15
787	Fish	2015-04-09	10	C	20.9	8.18
788	Fish	2015-04-09	11	OA	20.8	7.91
789	Fish	2015-04-09	12	C	20.6	8.17
792	Fish	2015-04-10	1	OAT	23.7	7.91
793	Fish	2015-04-10	2	T	23.6	8.16
794	Fish	2015-04-10	3	OAT	24.1	7.93
795	Fish	2015-04-10	4	C	20.7	8.17
796	Fish	2015-04-10	5	OA	20.6	7.9
797	Fish	2015-04-10	6	OA	20.9	7.91
798	Fish	2015-04-10	7	T	23.7	8.16
799	Fish	2015-04-10	8	OAT	23.7	7.9
800	Fish	2015-04-10	9	T	23.8	8.15
801	Fish	2015-04-10	10	C	20.9	8.17
802	Fish	2015-04-10	11	OA	21	7.9
803	Fish	2015-04-10	12	C	20.8	8.17
806	Fish	2015-04-11	1	OAT	23.6	7.87
807	Fish	2015-04-11	2	T	23.6	8.13
808	Fish	2015-04-11	3	OAT	24.2	7.9
809	Fish	2015-04-11	4	C	21	8.16
810	Fish	2015-04-11	5	OA	20.7	7.88
811	Fish	2015-04-11	6	OA	20.8	7.89
812	Fish	2015-04-11	7	T	23.6	8.15
813	Fish	2015-04-11	8	OAT	23.7	7.88
814	Fish	2015-04-11	9	T	23.9	8.13
815	Fish	2015-04-11	10	C	21.1	8.17
816	Fish	2015-04-11	11	OA	21.1	7.9
817	Fish	2015-04-11	12	C	20.8	8.17
820	Fish	2015-04-12	1	OAT	23.7	7.92
821	Fish	2015-04-12	2	T	23.6	8.17
822	Fish	2015-04-12	3	OAT	23.7	7.92
823	Fish	2015-04-12	4	C	21.1	8.18
824	Fish	2015-04-12	5	OA	20.9	7.92
825	Fish	2015-04-12	6	OA	21.1	7.92
826	Fish	2015-04-12	7	T	23.5	8.18
827	Fish	2015-04-12	8	OAT	23.7	7.91
828	Fish	2015-04-12	9	T	23.9	8.18
829	Fish	2015-04-12	10	C	21.2	8.19
830	Fish	2015-04-12	11	OA	21.2	7.92
831	Fish	2015-04-12	12	C	21	8.19
837	Fish	2015-04-13	1	OAT	23.7	7.86
838	Fish	2015-04-13	2	T	23.6	8.14
839	Fish	2015-04-13	3	OAT	23.3	7.88
840	Fish	2015-04-13	4	C	20.9	8.15
841	Fish	2015-04-13	5	OA	20.8	7.88
842	Fish	2015-04-13	6	OA	21	7.89
843	Fish	2015-04-13	7	T	23.6	8.15
844	Fish	2015-04-13	8	OAT	23.6	7.89
845	Fish	2015-04-13	9	T	23.8	8.14
846	Fish	2015-04-13	10	C	21.3	8.16
847	Fish	2015-04-13	11	OA	21	7.88
848	Fish	2015-04-13	12	C	21	8.16
854	Fish	2015-04-14	1	OAT	23.7	7.86
855	Fish	2015-04-14	2	T	23.5	8.15
856	Fish	2015-04-14	3	OAT	23.8	7.89
857	Fish	2015-04-14	4	C	21.1	8.16
858	Fish	2015-04-14	5	OA	20.9	7.89
859	Fish	2015-04-14	6	OA	20.9	7.89
860	Fish	2015-04-14	7	T	23.8	8.16
861	Fish	2015-04-14	8	OAT	23.8	7.89
862	Fish	2015-04-14	9	T	24.1	8.16
863	Fish	2015-04-14	10	C	21	8.17
864	Fish	2015-04-14	11	OA	21	7.89
865	Fish	2015-04-14	12	C	20.9	8.17
871	Fish	2015-04-15	1	OAT	23.9	7.88
872	Fish	2015-04-15	2	T	23.6	8.15
873	Fish	2015-04-15	3	OAT	23.9	7.89
874	Fish	2015-04-15	4	C	21.1	8.16
875	Fish	2015-04-15	5	OA	21	7.88
876	Fish	2015-04-15	6	OA	20.9	7.89
877	Fish	2015-04-15	7	T	23.7	8.15
878	Fish	2015-04-15	8	OAT	23.8	7.88
879	Fish	2015-04-15	9	T	24.1	8.15
880	Fish	2015-04-15	10	C	21.1	8.16
881	Fish	2015-04-15	11	OA	21	7.88
882	Fish	2015-04-15	12	C	20.9	8.16
888	Fish	2015-04-16	1	OAT	24	7.88
889	Fish	2015-04-16	2	T	23.8	8.15
890	Fish	2015-04-16	3	OAT	23.9	7.89
891	Fish	2015-04-16	4	C	21.4	8.16
892	Fish	2015-04-16	5	OA	21.3	7.88
893	Fish	2015-04-16	6	OA	21.3	7.89
894	Fish	2015-04-16	7	T	24.3	8.16
895	Fish	2015-04-16	8	OAT	23.9	7.88
896	Fish	2015-04-16	9	T	24.1	8.15
897	Fish	2015-04-16	10	C	21.3	8.17
898	Fish	2015-04-16	11	OA	21.3	7.89
899	Fish	2015-04-16	12	C	21.1	8.17
905	Fish	2015-04-17	1	OAT	24.1	7.9
906	Fish	2015-04-17	2	T	23.9	8.17
907	Fish	2015-04-17	3	OAT	23.9	7.9
908	Fish	2015-04-17	4	C	21.6	8.18
909	Fish	2015-04-17	5	OA	21.3	7.9
910	Fish	2015-04-17	6	OA	21.4	7.91
911	Fish	2015-04-17	7	T	24.5	8.17
912	Fish	2015-04-17	8	OAT	23.9	7.9
913	Fish	2015-04-17	9	T	24.2	8.16
914	Fish	2015-04-17	10	C	21.4	8.18
915	Fish	2015-04-17	11	OA	21.4	7.9
916	Fish	2015-04-17	12	C	21.2	8.18
922	Fish	2015-04-18	1	OAT	24.1	7.9
923	Fish	2015-04-18	2	T	23.8	8.17
924	Fish	2015-04-18	3	OAT	23.9	7.9
925	Fish	2015-04-18	4	C	21.5	8.18
926	Fish	2015-04-18	5	OA	21.1	7.9
927	Fish	2015-04-18	6	OA	21.3	7.91
928	Fish	2015-04-18	7	T	23.6	8.17
929	Fish	2015-04-18	8	OAT	23.8	7.9
930	Fish	2015-04-18	9	T	24.1	8.16
931	Fish	2015-04-18	10	C	21.3	8.18
932	Fish	2015-04-18	11	OA	21.4	7.9
933	Fish	2015-04-18	12	C	21	8.18
939	Fish	2015-04-19	1	OAT	24	7.86
940	Fish	2015-04-19	2	T	23.7	8.13
941	Fish	2015-04-19	3	OAT	23.8	7.88
942	Fish	2015-04-19	4	C	21.3	8.13
943	Fish	2015-04-19	5	OA	20.9	7.87
944	Fish	2015-04-19	6	OA	21.1	7.87
945	Fish	2015-04-19	7	T	23.7	8.15
946	Fish	2015-04-19	8	OAT	23.8	7.87
947	Fish	2015-04-19	9	T	24	8.13
948	Fish	2015-04-19	10	C	21	8.15
949	Fish	2015-04-19	11	OA	21.1	7.87
950	Fish	2015-04-19	12	C	20.8	8.15
956	Fish	2015-04-20	1	OAT	24.1	7.9
957	Fish	2015-04-20	2	T	23.6	8.15
958	Fish	2015-04-20	3	OAT	23.8	7.89
959	Fish	2015-04-20	4	C	21	8.17
960	Fish	2015-04-20	5	OA	20.7	7.88
961	Fish	2015-04-20	6	OA	20.8	7.88
962	Fish	2015-04-20	7	T	23.6	8.15
963	Fish	2015-04-20	8	OAT	23.8	7.88
964	Fish	2015-04-20	9	T	23.9	8.14
965	Fish	2015-04-20	10	C	20.7	8.17
966	Fish	2015-04-20	11	OA	20.9	7.88
967	Fish	2015-04-20	12	C	20.7	8.17
973	Fish	2015-04-21	1	OAT	23.4	7.87
974	Fish	2015-04-21	2	T	23.5	8.13
975	Fish	2015-04-21	3	OAT	23.7	7.89
976	Fish	2015-04-21	4	C	21	8.17
977	Fish	2015-04-21	5	OA	20.5	7.88
978	Fish	2015-04-21	6	OA	20.6	7.89
979	Fish	2015-04-21	7	T	23.5	8.14
980	Fish	2015-04-21	8	OAT	23.8	7.88
981	Fish	2015-04-21	9	T	24	8.14
982	Fish	2015-04-21	10	C	20.8	8.17
983	Fish	2015-04-21	11	OA	20.8	7.88
984	Fish	2015-04-21	12	C	20.4	8.17
990	Fish	2015-04-22	1	OAT	23.1	7.91
991	Fish	2015-04-22	2	T	24.2	8.16
992	Fish	2015-04-22	3	OAT	23.5	7.93
993	Fish	2015-04-22	4	C	20.7	8.19
994	Fish	2015-04-22	5	OA	20.4	7.91
995	Fish	2015-04-22	6	OA	20.4	7.92
996	Fish	2015-04-22	7	T	23.6	8.17
997	Fish	2015-04-22	8	OAT	23.7	7.9
998	Fish	2015-04-22	9	T	23.9	8.16
999	Fish	2015-04-22	10	C	20.5	8.19
1000	Fish	2015-04-22	11	OA	20.5	7.9
1001	Fish	2015-04-22	12	C	20	8.18
1007	Fish	2015-04-23	1	OAT	23.5	7.9
1008	Fish	2015-04-23	2	T	23.6	8.17
1009	Fish	2015-04-23	3	OAT	23.7	7.91
1010	Fish	2015-04-23	4	C	21	8.17
1011	Fish	2015-04-23	5	OA	20.3	7.9
1012	Fish	2015-04-23	6	OA	20.6	7.91
1013	Fish	2015-04-23	7	T	23.7	8.17
1014	Fish	2015-04-23	8	OAT	23.8	7.9
1015	Fish	2015-04-23	9	T	24	8.17
1016	Fish	2015-04-23	10	C	20.3	8.17
1017	Fish	2015-04-23	11	OA	20.7	7.89
1018	Fish	2015-04-23	12	C	20.3	8.16
1024	Fish	2015-04-24	1	OAT	23.1	7.88
1025	Fish	2015-04-24	2	T	23.4	8.16
1026	Fish	2015-04-24	3	OAT	23.5	7.89
1027	Fish	2015-04-24	4	C	20.6	8.17
1028	Fish	2015-04-24	5	OA	20.5	7.88
1029	Fish	2015-04-24	6	OA	20.6	7.87
1030	Fish	2015-04-24	7	T	22.9	8.16
1031	Fish	2015-04-24	8	OAT	23.7	7.87
1032	Fish	2015-04-24	9	T	23.7	8.15
1033	Fish	2015-04-24	10	C	20.3	8.17
1034	Fish	2015-04-24	11	OA	20.4	7.87
1035	Fish	2015-04-24	12	C	20.3	8.16
1041	Fish	2015-04-25	1	OAT	23.3	7.92
1042	Fish	2015-04-25	2	T	23.5	8.19
1043	Fish	2015-04-25	3	OAT	23.6	7.94
1044	Fish	2015-04-25	4	C	20.3	8.2
1045	Fish	2015-04-25	5	OA	20.2	7.91
1046	Fish	2015-04-25	6	OA	20.5	7.93
1047	Fish	2015-04-25	7	T	23.3	8.19
1048	Fish	2015-04-25	8	OAT	23.6	7.91
1049	Fish	2015-04-25	9	T	23.7	8.18
1050	Fish	2015-04-25	10	C	20.2	8.2
1051	Fish	2015-04-25	11	OA	20.4	7.91
1052	Fish	2015-04-25	12	C	20.2	8.2
1058	Fish	2015-04-26	1	OAT	23.4	7.9
1059	Fish	2015-04-26	2	T	23.5	8.15
1060	Fish	2015-04-26	3	OAT	23.7	7.9
1061	Fish	2015-04-26	4	C	20.5	8.17
1062	Fish	2015-04-26	5	OA	20.3	7.89
1063	Fish	2015-04-26	6	OA	21.1	7.89
1064	Fish	2015-04-26	7	T	23.3	8.14
1065	Fish	2015-04-26	8	OAT	23.7	7.88
1066	Fish	2015-04-26	9	T	23.7	8.14
1067	Fish	2015-04-26	10	C	20.6	8.16
1068	Fish	2015-04-26	11	OA	20.5	7.87
1069	Fish	2015-04-26	12	C	20.3	8.16
1075	Fish	2015-04-27	1	OAT	23.4	7.89
1076	Fish	2015-04-27	2	T	23.5	8.13
1077	Fish	2015-04-27	3	OAT	23.1	7.88
1078	Fish	2015-04-27	4	C	20.4	8.16
1079	Fish	2015-04-27	5	OA	20.2	7.87
1080	Fish	2015-04-27	6	OA	20.9	7.88
1081	Fish	2015-04-27	7	T	23.3	8.12
1082	Fish	2015-04-27	8	OAT	23.7	7.87
1083	Fish	2015-04-27	9	T	23.7	8.12
1084	Fish	2015-04-27	10	C	20.3	8.16
1085	Fish	2015-04-27	11	OA	20.4	7.87
1086	Fish	2015-04-27	12	C	20.1	8.15
1092	Fish	2015-04-28	1	OAT	23.5	7.9
1093	Fish	2015-04-28	2	T	23.6	8.14
1094	Fish	2015-04-28	3	OAT	23.7	7.91
1095	Fish	2015-04-28	4	C	20.4	8.18
1096	Fish	2015-04-28	5	OA	20.2	7.9
1097	Fish	2015-04-28	6	OA	20.7	7.9
1098	Fish	2015-04-28	7	T	23	8.15
1099	Fish	2015-04-28	8	OAT	23.7	7.9
1100	Fish	2015-04-28	9	T	23.6	8.15
1101	Fish	2015-04-28	10	C	20.4	8.18
1102	Fish	2015-04-28	11	OA	20.5	7.9
1103	Fish	2015-04-28	12	C	20.4	8.17
1109	Fish	2015-04-29	1	OAT	23.4	7.89
1110	Fish	2015-04-29	2	T	23.5	8.12
1111	Fish	2015-04-29	3	OAT	23.6	7.89
1112	Fish	2015-04-29	4	C	20.2	8.17
1113	Fish	2015-04-29	5	OA	20	7.88
1114	Fish	2015-04-29	6	OA	20.5	7.89
1115	Fish	2015-04-29	7	T	23.4	8.13
1116	Fish	2015-04-29	8	OAT	23.7	7.87
1117	Fish	2015-04-29	9	T	23.5	8.12
1118	Fish	2015-04-29	10	C	20.5	8.16
1119	Fish	2015-04-29	11	OA	20.4	7.87
1120	Fish	2015-04-29	12	C	20.3	8.16
1126	Fish	2015-04-30	1	OAT	23.5	7.89
1127	Fish	2015-04-30	2	T	23.5	8.16
1128	Fish	2015-04-30	3	OAT	23.6	7.89
1129	Fish	2015-04-30	4	C	20.1	8.17
1130	Fish	2015-04-30	5	OA	20	7.88
1131	Fish	2015-04-30	6	OA	20.6	7.9
1132	Fish	2015-04-30	7	T	23.5	8.14
1133	Fish	2015-04-30	8	OAT	23.7	7.88
1134	Fish	2015-04-30	9	T	23.1	8.14
1135	Fish	2015-04-30	10	C	20.1	8.17
1136	Fish	2015-04-30	11	OA	20.3	7.88
1137	Fish	2015-04-30	12	C	20.3	8.17
1143	Fish	2015-05-01	1	OAT	23.5	7.89
1144	Fish	2015-05-01	2	T	23.6	8.12
1145	Fish	2015-05-01	3	OAT	23.8	7.89
1146	Fish	2015-05-01	4	C	20.8	8.18
1147	Fish	2015-05-01	5	OA	20.7	7.89
1148	Fish	2015-05-01	6	OA	21	7.9
1149	Fish	2015-05-01	7	T	23.2	8.14
1150	Fish	2015-05-01	8	OAT	23.8	7.89
1151	Fish	2015-05-01	9	T	24	8.13
1152	Fish	2015-05-01	10	C	20.9	8.18
1153	Fish	2015-05-01	11	OA	21	7.89
1154	Fish	2015-05-01	12	C	20.9	8.16
1160	Fish	2015-05-02	1	OAT	23.6	7.89
1161	Fish	2015-05-02	2	T	23.7	8.13
1162	Fish	2015-05-02	3	OAT	23.7	7.88
1163	Fish	2015-05-02	4	C	20.9	8.16
1164	Fish	2015-05-02	5	OA	21	7.88
1165	Fish	2015-05-02	6	OA	21.3	7.89
1166	Fish	2015-05-02	7	T	23.4	8.14
1167	Fish	2015-05-02	8	OAT	23.8	7.88
1168	Fish	2015-05-02	9	T	24	8.13
1169	Fish	2015-05-02	10	C	21.1	8.16
1170	Fish	2015-05-02	11	OA	21.3	7.87
1171	Fish	2015-05-02	12	C	21.3	8.15
1177	Fish	2015-05-03	1	OAT	23.5	7.89
1178	Fish	2015-05-03	2	T	23.7	8.12
1179	Fish	2015-05-03	3	OAT	23.9	7.89
1180	Fish	2015-05-03	4	C	21.3	8.16
1181	Fish	2015-05-03	5	OA	21.4	7.89
1182	Fish	2015-05-03	6	OA	21.5	7.89
1183	Fish	2015-05-03	7	T	23.3	8.14
1184	Fish	2015-05-03	8	OAT	23.8	7.89
1185	Fish	2015-05-03	9	T	24.1	8.13
1186	Fish	2015-05-03	10	C	21.5	8.16
1187	Fish	2015-05-03	11	OA	21.5	7.88
1188	Fish	2015-05-03	12	C	21.4	8.15
1194	Fish	2015-05-04	1	OAT	24.4	7.9
1195	Fish	2015-05-04	2	T	24.3	8.14
1196	Fish	2015-05-04	3	OAT	23.9	7.9
1197	Fish	2015-05-04	4	C	21.5	8.18
1198	Fish	2015-05-04	5	OA	21.7	7.9
1199	Fish	2015-05-04	6	OA	21.8	7.91
1200	Fish	2015-05-04	7	T	24.2	8.15
1201	Fish	2015-05-04	8	OAT	24.3	7.9
1202	Fish	2015-05-04	9	T	24.5	8.14
1203	Fish	2015-05-04	10	C	21.7	8.17
1204	Fish	2015-05-04	11	OA	21.7	7.9
1205	Fish	2015-05-04	12	C	21.6	8.17
1211	Fish	2015-05-05	1	OAT	24.3	7.91
1212	Fish	2015-05-05	2	T	24.3	8.14
1213	Fish	2015-05-05	3	OAT	23.5	7.91
1214	Fish	2015-05-05	4	C	21	8.17
1215	Fish	2015-05-05	5	OA	21.3	7.9
1216	Fish	2015-05-05	6	OA	21.5	7.9
1217	Fish	2015-05-05	7	T	24.2	8.14
1218	Fish	2015-05-05	8	OAT	23.8	7.9
1219	Fish	2015-05-05	9	T	23.8	8.13
1220	Fish	2015-05-05	10	C	21.2	8.15
1221	Fish	2015-05-05	11	OA	21.2	7.9
1222	Fish	2015-05-05	12	C	21.1	8.16
1236	Fish	2015-05-06	1	OAT	24.4	7.89
1237	Fish	2015-05-06	2	T	24.3	8.1
1238	Fish	2015-05-06	3	OAT	24.3	7.87
1239	Fish	2015-05-06	4	C	20.9	8.16
1240	Fish	2015-05-06	5	OA	21.1	7.88
1241	Fish	2015-05-06	6	OA	21.3	7.89
1242	Fish	2015-05-06	7	T	24.1	8.12
1243	Fish	2015-05-06	8	OAT	23.9	7.89
1244	Fish	2015-05-06	9	T	24.1	8.11
1245	Fish	2015-05-06	10	C	21.3	8.15
1246	Fish	2015-05-06	11	OA	21.3	7.88
1247	Fish	2015-05-06	12	C	21.1	8.15
1261	Fish	2015-05-07	1	OAT	23.4	7.84
1262	Fish	2015-05-07	2	T	24.2	8.11
1263	Fish	2015-05-07	3	OAT	24.4	7.82
1264	Fish	2015-05-07	4	C	21.2	8.16
1265	Fish	2015-05-07	5	OA	21	7.84
1266	Fish	2015-05-07	6	OA	21	7.86
1267	Fish	2015-05-07	7	T	23.7	8.12
1268	Fish	2015-05-07	8	OAT	23.7	7.83
1269	Fish	2015-05-07	9	T	24	8.11
1270	Fish	2015-05-07	10	C	21	8.15
1271	Fish	2015-05-07	11	OA	21	7.83
1272	Fish	2015-05-07	12	C	21.2	8.15
1286	Fish	2015-05-08	1	OAT	23.8	7.89
1287	Fish	2015-05-08	2	T	24.2	8.06
1288	Fish	2015-05-08	3	OAT	23.6	7.9
1289	Fish	2015-05-08	4	C	21	8.14
1290	Fish	2015-05-08	5	OA	20.8	7.89
1291	Fish	2015-05-08	6	OA	21	7.89
1292	Fish	2015-05-08	7	T	23.5	8.09
1293	Fish	2015-05-08	8	OAT	23.6	7.89
1294	Fish	2015-05-08	9	T	23.9	8.08
1295	Fish	2015-05-08	10	C	21	8.12
1296	Fish	2015-05-08	11	OA	21.1	7.88
1297	Fish	2015-05-08	12	C	21.2	8.13
1311	Fish	2015-05-09	1	OAT	23.8	7.91
1312	Fish	2015-05-09	2	T	24.1	8.08
1313	Fish	2015-05-09	3	OAT	23.5	7.9
1314	Fish	2015-05-09	4	C	21.2	8.13
1315	Fish	2015-05-09	5	OA	21.1	7.9
1316	Fish	2015-05-09	6	OA	21	7.9
1317	Fish	2015-05-09	7	T	23.7	8.1
1318	Fish	2015-05-09	8	OAT	23.7	7.89
1319	Fish	2015-05-09	9	T	23.7	8.1
1320	Fish	2015-05-09	10	C	20.9	8.12
1321	Fish	2015-05-09	11	OA	21.1	7.89
1322	Fish	2015-05-09	12	C	21.1	8.13
1336	Fish	2015-05-10	1	OAT	24.3	7.9
1337	Fish	2015-05-10	2	T	24.3	8.1
1338	Fish	2015-05-10	3	OAT	23.6	7.88
1339	Fish	2015-05-10	4	C	20.9	8.12
1340	Fish	2015-05-10	5	OA	20.8	7.87
1341	Fish	2015-05-10	6	OA	20.9	7.88
1342	Fish	2015-05-10	7	T	23.5	8.09
1343	Fish	2015-05-10	8	OAT	23.9	7.87
1344	Fish	2015-05-10	9	T	24	8.09
1345	Fish	2015-05-10	10	C	21	8.1
1346	Fish	2015-05-10	11	OA	21	7.87
1347	Fish	2015-05-10	12	C	21.1	8.1
1361	Fish	2015-05-11	1	OAT	24.1	7.89
1362	Fish	2015-05-11	2	T	24.1	8.12
1363	Fish	2015-05-11	3	OAT	23.6	7.89
1364	Fish	2015-05-11	4	C	21	8.12
1365	Fish	2015-05-11	5	OA	21.1	7.89
1366	Fish	2015-05-11	6	OA	21.2	7.89
1367	Fish	2015-05-11	7	T	23.8	8.1
1368	Fish	2015-05-11	8	OAT	23.9	7.89
1369	Fish	2015-05-11	9	T	23.8	8.1
1370	Fish	2015-05-11	10	C	21	8.11
1371	Fish	2015-05-11	11	OA	21.3	7.89
1372	Fish	2015-05-11	12	C	21.3	8.11
1386	Fish	2015-05-12	1	OAT	24.4	7.9
1387	Fish	2015-05-12	2	T	24.3	8.08
1388	Fish	2015-05-12	3	OAT	24.5	7.9
1389	Fish	2015-05-12	4	C	21.9	8.11
1390	Fish	2015-05-12	5	OA	21.6	7.88
1391	Fish	2015-05-12	6	OA	21.9	7.88
1392	Fish	2015-05-12	7	T	24.3	8.1
1393	Fish	2015-05-12	8	OAT	24.8	7.88
1394	Fish	2015-05-12	9	T	24.2	8.09
1395	Fish	2015-05-12	10	C	21.9	8.09
1396	Fish	2015-05-12	11	OA	21.8	7.87
1397	Fish	2015-05-12	12	C	22	8.1
1411	Fish	2015-05-13	1	OAT	24.3	7.91
1412	Fish	2015-05-13	2	T	24.5	8.11
1413	Fish	2015-05-13	3	OAT	24.5	7.91
1414	Fish	2015-05-13	4	C	22	8.14
1415	Fish	2015-05-13	5	OA	21.4	7.87
1416	Fish	2015-05-13	6	OA	21.7	7.9
1417	Fish	2015-05-13	7	T	24.2	8.13
1418	Fish	2015-05-13	8	OAT	24.7	7.9
1419	Fish	2015-05-13	9	T	24.5	8.11
1420	Fish	2015-05-13	10	C	22.1	8.12
1421	Fish	2015-05-13	11	OA	21.8	7.9
1422	Fish	2015-05-13	12	C	22	8.12
1436	Fish	2015-05-14	1	OAT	24.4	7.91
1437	Fish	2015-05-14	2	T	24.5	8.12
1438	Fish	2015-05-14	3	OAT	24.5	7.92
1439	Fish	2015-05-14	4	C	21.9	8.13
1440	Fish	2015-05-14	5	OA	21.3	7.89
1441	Fish	2015-05-14	6	OA	21.7	7.9
1442	Fish	2015-05-14	7	T	24.2	8.12
1443	Fish	2015-05-14	8	OAT	24.7	7.9
1444	Fish	2015-05-14	9	T	24.5	8.1
1445	Fish	2015-05-14	10	C	22	8.12
1446	Fish	2015-05-14	11	OA	21.8	7.9
1447	Fish	2015-05-14	12	C	22.1	8.13
1461	Fish	2015-05-15	1	OAT	23.7	7.9
1462	Fish	2015-05-15	2	T	24.3	8.11
1463	Fish	2015-05-15	3	OAT	24.5	7.92
1464	Fish	2015-05-15	4	C	22.1	8.15
1465	Fish	2015-05-15	5	OA	21.4	7.8
1466	Fish	2015-05-15	6	OA	21.7	7.89
1467	Fish	2015-05-15	7	T	24.1	8.13
1468	Fish	2015-05-15	8	OAT	24.7	7.9
1469	Fish	2015-05-15	9	T	24.6	8.1
1470	Fish	2015-05-15	10	C	22.3	8.13
1471	Fish	2015-05-15	11	OA	21.9	7.91
1472	Fish	2015-05-15	12	C	22	8.13
1486	Fish	2015-05-16	1	OAT	23.8	7.86
1487	Fish	2015-05-16	2	T	24.4	8.11
1488	Fish	2015-05-16	3	OAT	24.7	7.86
1489	Fish	2015-05-16	4	C	22.2	8.15
1490	Fish	2015-05-16	5	OA	21.6	7.78
1491	Fish	2015-05-16	6	OA	21.9	7.86
1492	Fish	2015-05-16	7	T	24.3	8.12
1493	Fish	2015-05-16	8	OAT	24.7	7.85
1494	Fish	2015-05-16	9	T	24.8	8.08
1495	Fish	2015-05-16	10	C	22.2	8.13
1496	Fish	2015-05-16	11	OA	22	7.82
1497	Fish	2015-05-16	12	C	22.1	8.13
1511	Fish	2015-05-17	1	OAT	24.2	7.89
1512	Fish	2015-05-17	2	T	24.2	8.11
1513	Fish	2015-05-17	3	OAT	24.6	7.9
1514	Fish	2015-05-17	4	C	22.1	8.15
1515	Fish	2015-05-17	5	OA	21.6	7.84
1516	Fish	2015-05-17	6	OA	21.9	7.86
1517	Fish	2015-05-17	7	T	24	8.1
1518	Fish	2015-05-17	8	OAT	24.6	7.88
1519	Fish	2015-05-17	9	T	24.4	8.08
1520	Fish	2015-05-17	10	C	22.2	8.13
1521	Fish	2015-05-17	11	OA	22.1	7.87
1522	Fish	2015-05-17	12	C	21.9	8.12
1536	Fish	2015-05-18	1	OAT	24.3	7.89
1537	Fish	2015-05-18	2	T	24.3	8.1
1538	Fish	2015-05-18	3	OAT	24.6	7.92
1539	Fish	2015-05-18	4	C	21.8	8.16
1540	Fish	2015-05-18	5	OA	21.5	7.88
1541	Fish	2015-05-18	6	OA	21.8	7.88
1542	Fish	2015-05-18	7	T	24.2	8.08
1543	Fish	2015-05-18	8	OAT	24.7	7.9
1544	Fish	2015-05-18	9	T	24.1	8.08
1545	Fish	2015-05-18	10	C	21.8	8.14
1546	Fish	2015-05-18	11	OA	22.1	7.88
1547	Fish	2015-05-18	12	C	21.7	8.14
1561	Fish	2015-05-19	1	OAT	24.3	7.87
1562	Fish	2015-05-19	2	T	24.5	8.12
1563	Fish	2015-05-19	3	OAT	24.6	7.94
1564	Fish	2015-05-19	4	C	22.1	8.15
1565	Fish	2015-05-19	5	OA	21.1	7.88
1566	Fish	2015-05-19	6	OA	22	7.88
1567	Fish	2015-05-19	7	T	24.2	8.13
1568	Fish	2015-05-19	8	OAT	24.1	7.91
1569	Fish	2015-05-19	9	T	24.1	8.11
1570	Fish	2015-05-19	10	C	22	8.14
1571	Fish	2015-05-19	11	OA	22.1	7.89
1572	Fish	2015-05-19	12	C	21.9	8.17
1586	Fish	2015-05-20	1	OAT	23.9	7.83
1587	Fish	2015-05-20	2	T	24.3	8.07
1588	Fish	2015-05-20	3	OAT	24.6	7.87
1589	Fish	2015-05-20	4	C	22.3	8.13
1590	Fish	2015-05-20	5	OA	21.6	7.84
1591	Fish	2015-05-20	6	OA	21.8	7.84
1592	Fish	2015-05-20	7	T	24	8.1
1593	Fish	2015-05-20	8	OAT	24.5	7.86
1594	Fish	2015-05-20	9	T	24.8	8.08
1595	Fish	2015-05-20	10	C	22	8.11
1596	Fish	2015-05-20	11	OA	22	7.86
1597	Fish	2015-05-20	12	C	21.7	8.1
1611	Fish	2015-05-21	1	OAT	24.2	7.83
1612	Fish	2015-05-21	2	T	24.4	8.11
1613	Fish	2015-05-21	3	OAT	24.4	7.85
1614	Fish	2015-05-21	4	C	22.1	8.18
1615	Fish	2015-05-21	5	OA	21.5	7.8
1616	Fish	2015-05-21	6	OA	21.8	7.8
1617	Fish	2015-05-21	7	T	24.3	8.15
1618	Fish	2015-05-21	8	OAT	24.7	7.81
1619	Fish	2015-05-21	9	T	23.9	8.12
1620	Fish	2015-05-21	10	C	21.6	8.13
1621	Fish	2015-05-21	11	OA	21.8	7.81
1622	Fish	2015-05-21	12	C	21.6	8.12
1636	Fish	2015-05-22	1	OAT	23.5	7.79
1637	Fish	2015-05-22	2	T	24.1	8.08
1638	Fish	2015-05-22	3	OAT	24.1	7.82
1639	Fish	2015-05-22	4	C	21.5	8.13
1640	Fish	2015-05-22	5	OA	21	7.79
1641	Fish	2015-05-22	6	OA	21.1	7.79
1642	Fish	2015-05-22	7	T	24.2	8.12
1643	Fish	2015-05-22	8	OAT	24.6	7.78
1644	Fish	2015-05-22	9	T	23.8	8.1
1645	Fish	2015-05-22	10	C	21.1	8.1
1646	Fish	2015-05-22	11	OA	21.5	7.79
1647	Fish	2015-05-22	12	C	21.2	8.1
1661	Fish	2015-05-23	1	OAT	23.8	7.83
1662	Fish	2015-05-23	2	T	23.9	8.08
1663	Fish	2015-05-23	3	OAT	23.9	7.96
1664	Fish	2015-05-23	4	C	21.1	8.15
1665	Fish	2015-05-23	5	OA	20.6	7.81
1666	Fish	2015-05-23	6	OA	20.9	7.81
1667	Fish	2015-05-23	7	T	23.7	8.13
1668	Fish	2015-05-23	8	OAT	24.4	7.82
1669	Fish	2015-05-23	9	T	24	8.12
1670	Fish	2015-05-23	10	C	21.4	8.13
1671	Fish	2015-05-23	11	OA	21	7.84
1672	Fish	2015-05-23	12	C	21	8.13
1686	Fish	2015-05-24	1	OAT	23.8	7.87
1687	Fish	2015-05-24	2	T	23.9	8.08
1688	Fish	2015-05-24	3	OAT	23.8	7.95
1689	Fish	2015-05-24	4	C	21.1	8.16
1690	Fish	2015-05-24	5	OA	20.5	7.84
1691	Fish	2015-05-24	6	OA	20.9	7.84
1692	Fish	2015-05-24	7	T	23.7	8.13
1693	Fish	2015-05-24	8	OAT	24.5	7.9
1694	Fish	2015-05-24	9	T	24	8.12
1695	Fish	2015-05-24	10	C	21	8.15
1696	Fish	2015-05-24	11	OA	21	7.87
1697	Fish	2015-05-24	12	C	21	8.14
1711	Fish	2015-05-25	1	OAT	23.8	7.82
1712	Fish	2015-05-25	2	T	24.2	8.11
1713	Fish	2015-05-25	3	OAT	24.1	7.95
1714	Fish	2015-05-25	4	C	21.4	8.17
1715	Fish	2015-05-25	5	OA	20.8	7.83
1716	Fish	2015-05-25	6	OA	21.2	7.87
1717	Fish	2015-05-25	7	T	23.8	8.14
1718	Fish	2015-05-25	8	OAT	24.7	7.94
1719	Fish	2015-05-25	9	T	24.2	8.14
1720	Fish	2015-05-25	10	C	21.3	8.15
1721	Fish	2015-05-25	11	OA	21.2	7.79
1722	Fish	2015-05-25	12	C	21.3	8.09
1736	Fish	2015-05-26	1	OAT	24	7.83
1737	Fish	2015-05-26	2	T	24.3	8.11
1738	Fish	2015-05-26	3	OAT	24.3	7.86
1739	Fish	2015-05-26	4	C	21.6	8.16
1740	Fish	2015-05-26	5	OA	21	7.86
1741	Fish	2015-05-26	6	OA	21.4	7.82
1742	Fish	2015-05-26	7	T	24.1	8.13
1743	Fish	2015-05-26	8	OAT	23.8	7.85
1744	Fish	2015-05-26	9	T	24.2	8.14
1745	Fish	2015-05-26	10	C	21.5	8.15
1746	Fish	2015-05-26	11	OA	21.6	7.82
1747	Fish	2015-05-26	12	C	21.5	8.15
1761	Fish	2015-05-27	1	OAT	23.7	7.82
1762	Fish	2015-05-27	2	T	24.1	8.1
1763	Fish	2015-05-27	3	OAT	24.4	7.85
1764	Fish	2015-05-27	4	C	22.3	8.14
1765	Fish	2015-05-27	5	OA	21.4	7.86
1766	Fish	2015-05-27	6	OA	21.6	7.8
1767	Fish	2015-05-27	7	T	24	8.12
1768	Fish	2015-05-27	8	OAT	23.8	7.83
1769	Fish	2015-05-27	9	T	24.6	8.13
1770	Fish	2015-05-27	10	C	22	8.15
1771	Fish	2015-05-27	11	OA	21.8	7.82
1772	Fish	2015-05-27	12	C	21.9	8.14
1786	Fish	2015-05-28	1	OAT	23.4	7.83
1787	Fish	2015-05-28	2	T	24.2	8.1
1788	Fish	2015-05-28	3	OAT	24.3	7.87
1789	Fish	2015-05-28	4	C	22.1	8.14
1790	Fish	2015-05-28	5	OA	21.3	7.85
1791	Fish	2015-05-28	6	OA	21.7	7.83
1792	Fish	2015-05-28	7	T	24	8.11
1793	Fish	2015-05-28	8	OAT	23.7	7.86
1794	Fish	2015-05-28	9	T	23.9	8.13
1795	Fish	2015-05-28	10	C	21.9	8.14
1796	Fish	2015-05-28	11	OA	21.8	7.84
1797	Fish	2015-05-28	12	C	21.8	8.13
1811	Fish	2015-05-29	1	OAT	24	7.82
1812	Fish	2015-05-29	2	T	24.3	8.1
1813	Fish	2015-05-29	3	OAT	24.4	7.86
1814	Fish	2015-05-29	4	C	22	8.13
1815	Fish	2015-05-29	5	OA	21.2	7.84
1816	Fish	2015-05-29	6	OA	21.6	7.83
1817	Fish	2015-05-29	7	T	24	8.09
1818	Fish	2015-05-29	8	OAT	23.8	7.83
1819	Fish	2015-05-29	9	T	24.3	8.12
1820	Fish	2015-05-29	10	C	21.6	8.14
1821	Fish	2015-05-29	11	OA	21.7	7.83
1822	Fish	2015-05-29	12	C	21.6	8.12
1836	Fish	2015-05-30	1	OAT	23.9	7.82
1837	Fish	2015-05-30	2	T	24.3	8.09
1838	Fish	2015-05-30	3	OAT	24.2	7.88
1839	Fish	2015-05-30	4	C	21.7	8.13
1840	Fish	2015-05-30	5	OA	21	7.87
1841	Fish	2015-05-30	6	OA	21.3	7.83
1842	Fish	2015-05-30	7	T	23.9	8.1
1843	Fish	2015-05-30	8	OAT	23.8	7.83
1844	Fish	2015-05-30	9	T	24.3	8.12
1845	Fish	2015-05-30	10	C	21.4	8.14
1846	Fish	2015-05-30	11	OA	21.4	7.84
1847	Fish	2015-05-30	12	C	21.3	8.13
1861	Fish	2015-05-31	1	OAT	23.6	7.87
1862	Fish	2015-05-31	2	T	24.2	8.12
1863	Fish	2015-05-31	3	OAT	24.2	7.92
1864	Fish	2015-05-31	4	C	21.9	8.16
1865	Fish	2015-05-31	5	OA	21.1	7.91
1866	Fish	2015-05-31	6	OA	21.4	7.87
1867	Fish	2015-05-31	7	T	23.8	8.12
1868	Fish	2015-05-31	8	OAT	23.7	7.86
1869	Fish	2015-05-31	9	T	24.2	8.13
1870	Fish	2015-05-31	10	C	21.6	8.15
1871	Fish	2015-05-31	11	OA	21.5	7.87
1872	Fish	2015-05-31	12	C	21.4	8.13
1886	Fish	2015-06-02	1	OAT	23.3	7.96
1887	Fish	2015-06-02	2	T	23.4	8.17
1888	Fish	2015-06-02	3	OAT	23.2	7.94
1889	Fish	2015-06-02	4	C	19.4	8.24
1890	Fish	2015-06-02	5	OA	19.2	7.9
1891	Fish	2015-06-02	6	OA	19.1	7.95
1892	Fish	2015-06-02	7	T	23.2	8.18
1893	Fish	2015-06-02	8	OAT	23.6	7.9
1894	Fish	2015-06-02	9	T	23.3	8.18
1895	Fish	2015-06-02	10	C	19.4	8.21
1896	Fish	2015-06-02	11	OA	19.2	7.99
1897	Fish	2015-06-02	12	C	18.8	8.22
1911	Fish	2015-06-03	1	OAT	24.4	7.91
1912	Fish	2015-06-03	2	T	24.2	8.15
1913	Fish	2015-06-03	3	OAT	23.5	7.93
1914	Fish	2015-06-03	4	C	19.9	8.22
1915	Fish	2015-06-03	5	OA	19.7	7.88
1916	Fish	2015-06-03	6	OA	20	7.92
1917	Fish	2015-06-03	7	T	23.9	8.17
1918	Fish	2015-06-03	8	OAT	24.3	7.9
1919	Fish	2015-06-03	9	T	23.8	8.16
1920	Fish	2015-06-03	10	C	19.9	8.19
1921	Fish	2015-06-03	11	OA	19.9	7.89
1922	Fish	2015-06-03	12	C	19.7	8.19
1936	Fish	2015-06-04	1	OAT	23.5	7.87
1937	Fish	2015-06-04	2	T	23.6	8.11
1938	Fish	2015-06-04	3	OAT	23.7	7.89
1939	Fish	2015-06-04	4	C	20.6	8.16
1940	Fish	2015-06-04	5	OA	20.1	7.85
1941	Fish	2015-06-04	6	OA	20.4	7.87
1942	Fish	2015-06-04	7	T	23.4	8.14
1943	Fish	2015-06-04	8	OAT	23.4	7.86
1944	Fish	2015-06-04	9	T	24.1	8.12
1945	Fish	2015-06-04	10	C	20.6	8.15
1946	Fish	2015-06-04	11	OA	20.4	7.85
1947	Fish	2015-06-04	12	C	20.3	8.14
1961	Fish	2015-06-05	1	OAT	23.6	7.89
1962	Fish	2015-06-05	2	T	23.7	8.11
1963	Fish	2015-06-05	3	OAT	23.9	7.93
1964	Fish	2015-06-05	4	C	21	8.16
1965	Fish	2015-06-05	5	OA	20.7	7.88
1966	Fish	2015-06-05	6	OA	21	7.91
1967	Fish	2015-06-05	7	T	23.4	8.14
1968	Fish	2015-06-05	8	OAT	23.5	7.89
1969	Fish	2015-06-05	9	T	24	8.13
1970	Fish	2015-06-05	10	C	20.9	8.15
1971	Fish	2015-06-05	11	OA	20.9	7.88
1972	Fish	2015-06-05	12	C	20.9	8.15
1986	Fish	2015-06-06	1	OAT	23.6	7.84
1987	Fish	2015-06-06	2	T	23.7	8.06
1988	Fish	2015-06-06	3	OAT	24	7.91
1989	Fish	2015-06-06	4	C	21.4	8.11
1990	Fish	2015-06-06	5	OA	20.9	7.83
1991	Fish	2015-06-06	6	OA	21.1	7.86
1992	Fish	2015-06-06	7	T	23.4	8.09
1993	Fish	2015-06-06	8	OAT	23.6	7.83
1994	Fish	2015-06-06	9	T	24.3	8.08
1995	Fish	2015-06-06	10	C	21.3	8.11
1996	Fish	2015-06-06	11	OA	21.3	7.83
1997	Fish	2015-06-06	12	C	21.1	8.1
2011	Fish	2015-06-07	1	OAT	23.5	7.85
2012	Fish	2015-06-07	2	T	23.6	8.05
2013	Fish	2015-06-07	3	OAT	24	7.9
2014	Fish	2015-06-07	4	C	21.6	8.11
2015	Fish	2015-06-07	5	OA	20.9	7.84
2016	Fish	2015-06-07	6	OA	21.1	7.86
2017	Fish	2015-06-07	7	T	23.2	8.08
2018	Fish	2015-06-07	8	OAT	23.4	7.85
2019	Fish	2015-06-07	9	T	24.1	8.09
2020	Fish	2015-06-07	10	C	21.3	8.11
2021	Fish	2015-06-07	11	OA	21.2	7.84
2022	Fish	2015-06-07	12	C	21	8.1
2032	Fish	2015-06-08	1	OAT	23.3	7.85
2033	Fish	2015-06-08	2	T	23.6	8.1
2034	Fish	2015-06-08	3	OAT	23.6	7.87
2035	Fish	2015-06-08	4	C	21.5	8.11
2036	Fish	2015-06-08	5	OA	20.6	7.84
2037	Fish	2015-06-08	6	OA	20.9	7.86
2038	Fish	2015-06-08	7	T	23.3	8.09
2039	Fish	2015-06-08	8	OAT	23.4	7.86
2040	Fish	2015-06-08	9	T	24.1	8.1
2041	Fish	2015-06-08	10	C	21.2	8.12
2042	Fish	2015-06-08	11	OA	21	7.84
2043	Fish	2015-06-08	12	C	20.8	8.11
2053	Fish	2015-06-09	1	OAT	23.5	7.88
2054	Fish	2015-06-09	2	T	23.7	8.14
2055	Fish	2015-06-09	3	OAT	23.7	7.89
2056	Fish	2015-06-09	4	C	21.4	8.16
2057	Fish	2015-06-09	5	OA	20.5	7.86
2058	Fish	2015-06-09	6	OA	20.9	7.89
2059	Fish	2015-06-09	7	T	23.4	8.12
2060	Fish	2015-06-09	8	OAT	23.5	7.9
2061	Fish	2015-06-09	9	T	24.2	8.13
2062	Fish	2015-06-09	10	C	20.9	8.16
2063	Fish	2015-06-09	11	OA	21	7.86
2064	Fish	2015-06-09	12	C	20.8	8.15
2074	Fish	2015-06-10	1	OAT	23.3	7.92
2075	Fish	2015-06-10	2	T	23.6	8.16
2076	Fish	2015-06-10	3	OAT	23.6	7.98
2077	Fish	2015-06-10	4	C	21.5	8.15
2078	Fish	2015-06-10	5	OA	20.8	7.9
2079	Fish	2015-06-10	6	OA	20.8	7.91
2080	Fish	2015-06-10	7	T	23.1	8.14
2081	Fish	2015-06-10	8	OAT	23.3	7.94
2082	Fish	2015-06-10	9	T	23.9	8.13
2083	Fish	2015-06-10	10	C	21.1	8.15
2084	Fish	2015-06-10	11	OA	20.9	7.88
2085	Fish	2015-06-10	12	C	20.7	8.15
2095	Fish	2015-06-11	1	OAT	23.5	7.88
2096	Fish	2015-06-11	2	T	23.7	8.13
2097	Fish	2015-06-11	3	OAT	23.5	7.92
2098	Fish	2015-06-11	4	C	20.8	8.13
2099	Fish	2015-06-11	5	OA	20.3	7.84
2100	Fish	2015-06-11	6	OA	20.8	7.88
2101	Fish	2015-06-11	7	T	23.3	8.1
2102	Fish	2015-06-11	8	OAT	23.3	7.89
2103	Fish	2015-06-11	9	T	23.6	8.09
2104	Fish	2015-06-11	10	C	20.4	8.1
2105	Fish	2015-06-11	11	OA	20.4	7.87
2106	Fish	2015-06-11	12	C	20.1	8.08
2116	Fish	2015-06-12	1	OAT	23.6	7.95
2117	Fish	2015-06-12	2	T	23.6	8.16
2118	Fish	2015-06-12	3	OAT	23.6	7.98
2119	Fish	2015-06-12	4	C	21	8.17
2120	Fish	2015-06-12	5	OA	20.5	7.95
2121	Fish	2015-06-12	6	OA	20.7	7.95
2122	Fish	2015-06-12	7	T	23.2	8.15
2123	Fish	2015-06-12	8	OAT	23.5	7.97
2124	Fish	2015-06-12	9	T	24	8.15
2125	Fish	2015-06-12	10	C	21	8.17
2126	Fish	2015-06-12	11	OA	20.9	7.93
2127	Fish	2015-06-12	12	C	20.6	8.16
2133	Fish	2015-06-13	1	OAT	23.9	7.92
2134	Fish	2015-06-13	2	T	23.6	8.14
2135	Fish	2015-06-13	3	OAT	24.2	7.94
2136	Fish	2015-06-13	4	C	20.9	8.13
2137	Fish	2015-06-13	5	OA	20.4	7.9
2138	Fish	2015-06-13	6	OA	20.5	7.92
2139	Fish	2015-06-13	7	T	23.2	8.1
2140	Fish	2015-06-13	8	OAT	22.7	7.92
2141	Fish	2015-06-13	9	T	23.9	8.11
2142	Fish	2015-06-13	10	C	20.9	8.14
2143	Fish	2015-06-13	11	OA	20.7	7.91
2144	Fish	2015-06-13	12	C	20.6	8.12
2150	Fish	2015-06-14	1	OAT	24.8	7.92
2151	Fish	2015-06-14	2	T	23.7	8.14
2152	Fish	2015-06-14	3	OAT	23.7	7.93
2153	Fish	2015-06-14	4	C	21.6	8.15
2154	Fish	2015-06-14	5	OA	21	7.93
2155	Fish	2015-06-14	6	OA	21	7.93
2156	Fish	2015-06-14	7	T	23.4	8.12
2157	Fish	2015-06-14	8	OAT	23	7.93
2158	Fish	2015-06-14	9	T	24.2	8.14
2159	Fish	2015-06-14	10	C	21.3	8.15
2160	Fish	2015-06-14	11	OA	21.2	7.93
2161	Fish	2015-06-14	12	C	21.2	8.14
2167	Fish	2015-06-15	1	OAT	23.8	8.03
2168	Fish	2015-06-15	2	T	23.6	8.17
2169	Fish	2015-06-15	3	OAT	23.6	8.03
2170	Fish	2015-06-15	4	C	20.5	8.19
2171	Fish	2015-06-15	5	OA	20.2	8.01
2172	Fish	2015-06-15	6	OA	20	8.03
2173	Fish	2015-06-15	7	T	23.1	8.14
2174	Fish	2015-06-15	8	OAT	22.5	8.03
2175	Fish	2015-06-15	9	T	24.1	8.16
2176	Fish	2015-06-15	10	C	20.9	8.19
2177	Fish	2015-06-15	11	OA	20.3	8.03
2178	Fish	2015-06-15	12	C	20.3	8.18
2184	Fish	2015-06-16	1	OAT	23	8.01
2185	Fish	2015-06-16	2	T	23.3	8.13
2186	Fish	2015-06-16	3	OAT	23.5	8.03
2187	Fish	2015-06-16	4	C	20.9	8.14
2188	Fish	2015-06-16	5	OA	20.6	8
2189	Fish	2015-06-16	6	OA	20.6	8.02
2190	Fish	2015-06-16	7	T	22.9	8.11
2191	Fish	2015-06-16	8	OAT	22.3	8.03
2192	Fish	2015-06-16	9	T	23.9	8.14
2193	Fish	2015-06-16	10	C	21.1	8.15
2194	Fish	2015-06-16	11	OA	20.7	8.02
2195	Fish	2015-06-16	12	C	20.6	8.14
2201	Fish	2015-06-17	1	OAT	23.6	7.92
2202	Fish	2015-06-17	2	T	23.5	8.13
2203	Fish	2015-06-17	3	OAT	23.6	7.92
2204	Fish	2015-06-17	4	C	21.5	8.12
2205	Fish	2015-06-17	5	OA	20.9	7.9
2206	Fish	2015-06-17	6	OA	20.9	7.92
2207	Fish	2015-06-17	7	T	23.3	8.11
2208	Fish	2015-06-17	8	OAT	23.1	7.89
2209	Fish	2015-06-17	9	T	24.1	8.13
2210	Fish	2015-06-17	10	C	21.6	8.11
2211	Fish	2015-06-17	11	OA	21.1	7.89
2212	Fish	2015-06-17	12	C	21.2	8.13
2218	Fish	2015-06-18	1	OAT	24.2	7.87
2219	Fish	2015-06-18	2	T	23.7	8.07
2220	Fish	2015-06-18	3	OAT	23.7	7.91
2221	Fish	2015-06-18	4	C	21.8	8.11
2222	Fish	2015-06-18	5	OA	21.1	7.88
2223	Fish	2015-06-18	6	OA	21.1	7.9
2224	Fish	2015-06-18	7	T	23.3	8.1
2225	Fish	2015-06-18	8	OAT	23.2	7.88
2226	Fish	2015-06-18	9	T	25	8.1
2227	Fish	2015-06-18	10	C	21.8	8.11
2228	Fish	2015-06-18	11	OA	21.2	7.88
2229	Fish	2015-06-18	12	C	21.4	8.11
2235	Fish	2015-06-19	1	OAT	24.7	7.93
2236	Fish	2015-06-19	2	T	23.6	8.1
2237	Fish	2015-06-19	3	OAT	23.6	7.93
2238	Fish	2015-06-19	4	C	21.4	8.14
2239	Fish	2015-06-19	5	OA	21.1	7.93
2240	Fish	2015-06-19	6	OA	21.1	7.94
2241	Fish	2015-06-19	7	T	23.2	8.13
2242	Fish	2015-06-19	8	OAT	23	7.96
2243	Fish	2015-06-19	9	T	23.6	8.15
2244	Fish	2015-06-19	10	C	21.5	8.15
2245	Fish	2015-06-19	11	OA	21	7.91
2246	Fish	2015-06-19	12	C	21	8.15
2252	Fish	2015-06-20	1	OAT	23.4	7.88
2253	Fish	2015-06-20	2	T	23.5	8.1
2254	Fish	2015-06-20	3	OAT	23.7	7.92
2255	Fish	2015-06-20	4	C	21.1	8.14
2256	Fish	2015-06-20	5	OA	20.9	7.89
2257	Fish	2015-06-20	6	OA	20.8	7.91
2258	Fish	2015-06-20	7	T	23.2	8.12
2259	Fish	2015-06-20	8	OAT	23.3	7.88
2260	Fish	2015-06-20	9	T	23.2	8.15
2261	Fish	2015-06-20	10	C	21	8.15
2262	Fish	2015-06-20	11	OA	20.6	7.86
2263	Fish	2015-06-20	12	C	20.6	8.14
2269	Fish	2015-06-21	1	OAT	23.4	7.92
2270	Fish	2015-06-21	2	T	23.5	8.09
2271	Fish	2015-06-21	3	OAT	23.6	7.93
2272	Fish	2015-06-21	4	C	20.8	8.13
2273	Fish	2015-06-21	5	OA	20.8	7.87
2274	Fish	2015-06-21	6	OA	20.7	7.93
2275	Fish	2015-06-21	7	T	23	8.11
2276	Fish	2015-06-21	8	OAT	22.9	7.8
2277	Fish	2015-06-21	9	T	22.7	8.13
2278	Fish	2015-06-21	10	C	21	8.14
2279	Fish	2015-06-21	11	OA	20.8	7.83
2280	Fish	2015-06-21	12	C	20.5	8.13
2286	Fish	2015-06-22	1	OAT	22.8	7.95
2287	Fish	2015-06-22	2	T	23.2	8.11
2288	Fish	2015-06-22	3	OAT	23.4	7.99
2289	Fish	2015-06-22	4	C	20.9	8.15
2290	Fish	2015-06-22	5	OA	21	7.89
2291	Fish	2015-06-22	6	OA	20.5	7.93
2292	Fish	2015-06-22	7	T	23.3	8.12
2293	Fish	2015-06-22	8	OAT	23.2	7.88
2294	Fish	2015-06-22	9	T	23.8	8.12
2295	Fish	2015-06-22	10	C	20.5	8.15
2296	Fish	2015-06-22	11	OA	20.8	7.86
2297	Fish	2015-06-22	12	C	20.3	8.11
2303	Fish	2015-06-23	1	OAT	23.3	7.93
2304	Fish	2015-06-23	2	T	23.4	8.13
2305	Fish	2015-06-23	3	OAT	23.6	7.94
2306	Fish	2015-06-23	4	C	20.3	8.15
2307	Fish	2015-06-23	5	OA	20.8	7.85
2308	Fish	2015-06-23	6	OA	20.9	7.92
2309	Fish	2015-06-23	7	T	23.1	8.1
2310	Fish	2015-06-23	8	OAT	23.3	7.87
2311	Fish	2015-06-23	9	T	24.1	8.09
2312	Fish	2015-06-23	10	C	20.6	8.16
2313	Fish	2015-06-23	11	OA	20.6	7.88
2314	Fish	2015-06-23	12	C	19.7	8.12
2320	Fish	2015-06-24	1	OAT	23.5	7.85
2321	Fish	2015-06-24	2	T	23.4	8.11
2322	Fish	2015-06-24	3	OAT	23.4	7.94
2323	Fish	2015-06-24	4	C	20.8	8.13
2324	Fish	2015-06-24	5	OA	19.8	7.86
2325	Fish	2015-06-24	6	OA	19.4	7.88
2326	Fish	2015-06-24	7	T	22.9	8.09
2327	Fish	2015-06-24	8	OAT	23.2	7.88
2328	Fish	2015-06-24	9	T	24.4	8.07
2329	Fish	2015-06-24	10	C	21	8.13
2330	Fish	2015-06-24	11	OA	19.8	7.86
2331	Fish	2015-06-24	12	C	20.4	8.11
2337	Fish	2015-06-25	1	OAT	22.7	7.91
2338	Fish	2015-06-25	2	T	23.4	8.1
2339	Fish	2015-06-25	3	OAT	23.7	7.99
2340	Fish	2015-06-25	4	C	20.9	8.1
2341	Fish	2015-06-25	5	OA	19.7	7.93
2342	Fish	2015-06-25	6	OA	18	7.98
2343	Fish	2015-06-25	7	T	23.2	8.12
2344	Fish	2015-06-25	8	OAT	23.3	7.95
2345	Fish	2015-06-25	9	T	24.4	8.07
2346	Fish	2015-06-25	10	C	21	8.13
2347	Fish	2015-06-25	11	OA	19.4	7.94
2348	Fish	2015-06-25	12	C	20.7	8.12
2354	Fish	2015-06-26	1	OAT	23.6	7.9
2355	Fish	2015-06-26	2	T	23.3	8.16
2356	Fish	2015-06-26	3	OAT	24	7.96
2357	Fish	2015-06-26	4	C	21.8	8.13
2358	Fish	2015-06-26	5	OA	21.2	7.92
2359	Fish	2015-06-26	6	OA	20.8	8.08
2360	Fish	2015-06-26	7	T	23.2	8.16
2361	Fish	2015-06-26	8	OAT	23.5	7.93
2362	Fish	2015-06-26	9	T	24.1	8.16
2363	Fish	2015-06-26	10	C	21.6	8.16
2364	Fish	2015-06-26	11	OA	21.1	7.89
2365	Fish	2015-06-26	12	C	21	8.14
2371	Fish	2015-06-27	1	OAT	23.7	7.86
2372	Fish	2015-06-27	2	T	23.5	8.13
2373	Fish	2015-06-27	3	OAT	24	7.92
2374	Fish	2015-06-27	4	C	21.4	8.11
2375	Fish	2015-06-27	5	OA	21.3	7.85
2376	Fish	2015-06-27	6	OA	21.3	7.87
2377	Fish	2015-06-27	7	T	23.3	8.12
2378	Fish	2015-06-27	8	OAT	23.3	7.87
2379	Fish	2015-06-27	9	T	24.1	8.12
2380	Fish	2015-06-27	10	C	21.5	8.13
2381	Fish	2015-06-27	11	OA	21.4	7.83
2382	Fish	2015-06-27	12	C	21.4	8.11
2388	Fish	2015-06-28	1	OAT	23.6	7.89
2389	Fish	2015-06-28	2	T	23.6	8.13
2390	Fish	2015-06-28	3	OAT	23.8	7.97
2391	Fish	2015-06-28	4	C	21.5	8.11
2392	Fish	2015-06-28	5	OA	21.5	7.89
2393	Fish	2015-06-28	6	OA	21.5	7.91
2394	Fish	2015-06-28	7	T	23.4	8.13
2395	Fish	2015-06-28	8	OAT	23.5	7.91
2396	Fish	2015-06-28	9	T	24.2	8.12
2397	Fish	2015-06-28	10	C	21.6	8.14
2398	Fish	2015-06-28	11	OA	21.6	7.87
2399	Fish	2015-06-28	12	C	21.3	8.12
2405	Fish	2015-06-29	1	OAT	23.5	7.9
2406	Fish	2015-06-29	2	T	23.2	8.13
2407	Fish	2015-06-29	3	OAT	22.7	7.86
2408	Fish	2015-06-29	4	C	20.6	8.14
2409	Fish	2015-06-29	5	OA	21.2	7.92
2410	Fish	2015-06-29	6	OA	21.2	7.97
2411	Fish	2015-06-29	7	T	22.9	8.15
2412	Fish	2015-06-29	8	OAT	23.1	7.98
2413	Fish	2015-06-29	9	T	23.9	8.14
2414	Fish	2015-06-29	10	C	21.3	8.17
2415	Fish	2015-06-29	11	OA	21.2	7.88
2416	Fish	2015-06-29	12	C	20.6	8.15
2422	Fish	2015-06-30	1	OAT	23.9	7.91
2423	Fish	2015-06-30	2	T	23.4	8.11
2424	Fish	2015-06-30	3	OAT	23.8	7.93
2425	Fish	2015-06-30	4	C	20.8	8.13
2426	Fish	2015-06-30	5	OA	21.1	7.87
2427	Fish	2015-06-30	6	OA	21.1	7.92
2428	Fish	2015-06-30	7	T	23.2	8.11
2429	Fish	2015-06-30	8	OAT	23.5	7.91
2430	Fish	2015-06-30	9	T	24.1	8.12
2431	Fish	2015-06-30	10	C	21.1	8.15
2432	Fish	2015-06-30	11	OA	21.2	7.86
2433	Fish	2015-06-30	12	C	20.6	8.13
2439	Fish	2015-07-01	1	OAT	23.4	7.93
2440	Fish	2015-07-01	2	T	23.2	8.11
2441	Fish	2015-07-01	3	OAT	23.4	7.97
2442	Fish	2015-07-01	4	C	20.6	8.12
2443	Fish	2015-07-01	5	OA	20.7	7.88
2444	Fish	2015-07-01	6	OA	20.8	7.95
2445	Fish	2015-07-01	7	T	22.8	8.11
2446	Fish	2015-07-01	8	OAT	23.2	7.88
2447	Fish	2015-07-01	9	T	24.5	8.11
2448	Fish	2015-07-01	10	C	20.4	8.14
2449	Fish	2015-07-01	11	OA	20.9	7.84
2450	Fish	2015-07-01	12	C	20	8.12
2456	Fish	2015-07-02	1	OAT	23.3	7.92
2457	Fish	2015-07-02	2	T	23.5	8.11
2458	Fish	2015-07-02	3	OAT	23.8	7.96
2459	Fish	2015-07-02	4	C	21.2	8.13
2460	Fish	2015-07-02	5	OA	21.3	7.89
2461	Fish	2015-07-02	6	OA	21.3	7.89
2462	Fish	2015-07-02	7	T	23.3	8.12
2463	Fish	2015-07-02	8	OAT	23.6	7.91
2464	Fish	2015-07-02	9	T	24.2	8.12
2465	Fish	2015-07-02	10	C	21.1	8.15
2466	Fish	2015-07-02	11	OA	21.2	7.87
2467	Fish	2015-07-02	12	C	20.5	8.13
2473	Fish	2015-07-03	1	OAT	22.9	7.93
2474	Fish	2015-07-03	2	T	23.3	8.12
2475	Fish	2015-07-03	3	OAT	23.7	8
2476	Fish	2015-07-03	4	C	21.4	8.13
2477	Fish	2015-07-03	5	OA	21.1	7.9
2478	Fish	2015-07-03	6	OA	21.2	7.98
2479	Fish	2015-07-03	7	T	23.1	8.12
2480	Fish	2015-07-03	8	OAT	23.4	7.93
2481	Fish	2015-07-03	9	T	24.1	8.13
2482	Fish	2015-07-03	10	C	20.9	8.15
2483	Fish	2015-07-03	11	OA	20.8	7.88
2484	Fish	2015-07-03	12	C	20.5	8.13
2490	Fish	2015-07-04	1	OAT	23.2	7.92
2491	Fish	2015-07-04	2	T	23.5	8.12
2492	Fish	2015-07-04	3	OAT	23.7	8
2493	Fish	2015-07-04	4	C	21.2	8.12
2494	Fish	2015-07-04	5	OA	21	7.87
2495	Fish	2015-07-04	6	OA	21.4	7.96
2496	Fish	2015-07-04	7	T	23.4	8.11
2497	Fish	2015-07-04	8	OAT	23.6	7.9
2498	Fish	2015-07-04	9	T	24.2	8.12
2499	Fish	2015-07-04	10	C	20.8	8.13
2500	Fish	2015-07-04	11	OA	20.6	7.87
2501	Fish	2015-07-04	12	C	20.7	8.12
2507	Fish	2015-07-05	1	OAT	22.2	7.89
2508	Fish	2015-07-05	2	T	23	8.13
2509	Fish	2015-07-05	3	OAT	23.1	7.92
2510	Fish	2015-07-05	4	C	20.8	8.13
2511	Fish	2015-07-05	5	OA	20.9	7.87
2512	Fish	2015-07-05	6	OA	20.9	7.93
2513	Fish	2015-07-05	7	T	22.8	8.12
2514	Fish	2015-07-05	8	OAT	23.1	7.91
2515	Fish	2015-07-05	9	T	23	8.13
2516	Fish	2015-07-05	10	C	20.8	8.15
2517	Fish	2015-07-05	11	OA	21.1	7.87
2518	Fish	2015-07-05	12	C	20.5	8.13
2524	Fish	2015-07-06	1	OAT	23.8	7.91
2525	Fish	2015-07-06	2	T	23.6	8.13
2526	Fish	2015-07-06	3	OAT	23.7	7.94
2527	Fish	2015-07-06	4	C	21.4	8.15
2528	Fish	2015-07-06	5	OA	21.5	7.92
2529	Fish	2015-07-06	6	OA	21.4	7.96
2530	Fish	2015-07-06	7	T	23.3	8.14
2531	Fish	2015-07-06	8	OAT	23.5	7.95
2532	Fish	2015-07-06	9	T	23.2	8.15
2533	Fish	2015-07-06	10	C	21.1	8.17
2534	Fish	2015-07-06	11	OA	21.4	7.91
2535	Fish	2015-07-06	12	C	20.8	8.15
2541	Fish	2015-07-07	1	OAT	23.1	7.9
2542	Fish	2015-07-07	2	T	23.4	8.13
2543	Fish	2015-07-07	3	OAT	23.6	7.92
2544	Fish	2015-07-07	4	C	21.3	8.14
2545	Fish	2015-07-07	5	OA	21.4	7.89
2546	Fish	2015-07-07	6	OA	21.3	7.93
2547	Fish	2015-07-07	7	T	23.2	8.14
2548	Fish	2015-07-07	8	OAT	23.6	7.91
2549	Fish	2015-07-07	9	T	23.3	8.14
2550	Fish	2015-07-07	10	C	20.9	8.17
2551	Fish	2015-07-07	11	OA	21.2	7.88
2552	Fish	2015-07-07	12	C	20.7	8.16
2558	Fish	2015-07-08	1	OAT	23.8	7.92
2559	Fish	2015-07-08	2	T	23.6	8.13
2560	Fish	2015-07-08	3	OAT	23.7	7.94
2561	Fish	2015-07-08	4	C	21.1	8.13
2562	Fish	2015-07-08	5	OA	21.4	7.9
2563	Fish	2015-07-08	6	OA	21.4	7.92
2564	Fish	2015-07-08	7	T	23.3	8.13
2565	Fish	2015-07-08	8	OAT	23.7	7.92
2566	Fish	2015-07-08	9	T	23.5	8.13
2567	Fish	2015-07-08	10	C	21.2	8.15
2568	Fish	2015-07-08	11	OA	21.3	7.9
2569	Fish	2015-07-08	12	C	20.8	8.15
2575	Fish	2015-07-09	1	OAT	23.1	7.92
2576	Fish	2015-07-09	2	T	23	8.12
2577	Fish	2015-07-09	3	OAT	23.2	7.94
2578	Fish	2015-07-09	4	C	20.7	8.13
2579	Fish	2015-07-09	5	OA	20.9	7.9
2580	Fish	2015-07-09	6	OA	20.9	7.92
2581	Fish	2015-07-09	7	T	23.4	8.12
2582	Fish	2015-07-09	8	OAT	23.2	7.9
2583	Fish	2015-07-09	9	T	23	8.11
2584	Fish	2015-07-09	10	C	20.7	8.15
2585	Fish	2015-07-09	11	OA	20.8	7.9
2586	Fish	2015-07-09	12	C	20.3	8.13
2592	Fish	2015-07-10	1	OAT	23.4	7.89
2593	Fish	2015-07-10	2	T	23.5	8.09
2594	Fish	2015-07-10	3	OAT	23.5	7.91
2595	Fish	2015-07-10	4	C	20.9	8.12
2596	Fish	2015-07-10	5	OA	20.9	7.89
2597	Fish	2015-07-10	6	OA	21	7.92
2598	Fish	2015-07-10	7	T	23.3	8.12
2599	Fish	2015-07-10	8	OAT	23.4	7.9
2600	Fish	2015-07-10	9	T	24	8.12
2601	Fish	2015-07-10	10	C	20.8	8.14
2602	Fish	2015-07-10	11	OA	20.9	7.88
2603	Fish	2015-07-10	12	C	20.6	8.13
2609	Fish	2015-07-11	1	OAT	23.5	7.95
2610	Fish	2015-07-11	2	T	22.8	8.12
2611	Fish	2015-07-11	3	OAT	22.9	7.96
2612	Fish	2015-07-11	4	C	19.2	8.14
2613	Fish	2015-07-11	5	OA	19.3	7.93
2614	Fish	2015-07-11	6	OA	19.7	7.95
2615	Fish	2015-07-11	7	T	21.8	8.14
2616	Fish	2015-07-11	8	OAT	22.9	7.94
2617	Fish	2015-07-11	9	T	23.5	8.13
2618	Fish	2015-07-11	10	C	19.1	8.18
2619	Fish	2015-07-11	11	OA	19	7.93
2620	Fish	2015-07-11	12	C	19.2	8.17
2626	Fish	2015-07-12	1	OAT	23.2	7.91
2627	Fish	2015-07-12	2	T	23.2	8.14
2628	Fish	2015-07-12	3	OAT	23.5	7.92
2629	Fish	2015-07-12	4	C	19.7	8.14
2630	Fish	2015-07-12	5	OA	20.1	7.89
2631	Fish	2015-07-12	6	OA	20.1	7.9
2632	Fish	2015-07-12	7	T	23.2	8.12
2633	Fish	2015-07-12	8	OAT	23.4	7.91
2634	Fish	2015-07-12	9	T	23.4	8.14
2635	Fish	2015-07-12	10	C	20.1	8.16
2636	Fish	2015-07-12	11	OA	20.3	7.89
2637	Fish	2015-07-12	12	C	19.7	8.14
2643	Fish	2015-07-13	1	OAT	23.5	7.91
2644	Fish	2015-07-13	2	T	23.3	8.12
2645	Fish	2015-07-13	3	OAT	23.6	7.92
2646	Fish	2015-07-13	4	C	20.3	8.12
2647	Fish	2015-07-13	5	OA	20.8	7.89
2648	Fish	2015-07-13	6	OA	20.8	7.9
2649	Fish	2015-07-13	7	T	23.8	8.1
2650	Fish	2015-07-13	8	OAT	23.4	7.91
2651	Fish	2015-07-13	9	T	23.3	8.11
2652	Fish	2015-07-13	10	C	20.6	8.15
2653	Fish	2015-07-13	11	OA	20.9	7.89
2654	Fish	2015-07-13	12	C	20.2	8.11
2660	Fish	2015-07-14	1	OAT	23.4	7.91
2661	Fish	2015-07-14	2	T	23.5	8.13
2662	Fish	2015-07-14	3	OAT	21.9	7.89
2663	Fish	2015-07-14	4	C	20.7	8.13
2664	Fish	2015-07-14	5	OA	20.8	7.88
2665	Fish	2015-07-14	6	OA	20.9	7.87
2666	Fish	2015-07-14	7	T	23	8.11
2667	Fish	2015-07-14	8	OAT	23.3	7.89
2668	Fish	2015-07-14	9	T	23.8	8.1
2669	Fish	2015-07-14	10	C	21.7	8.14
2670	Fish	2015-07-14	11	OA	21.1	7.89
2671	Fish	2015-07-14	12	C	20.6	8.06
2677	Fish	2015-07-15	1	OAT	23.5	7.9
2678	Fish	2015-07-15	2	T	23.6	8.15
2679	Fish	2015-07-15	3	OAT	23.7	7.92
2680	Fish	2015-07-15	4	C	21.4	8.15
2681	Fish	2015-07-15	5	OA	21.2	7.89
2682	Fish	2015-07-15	6	OA	21.3	7.9
2683	Fish	2015-07-15	7	T	23.3	8.13
2684	Fish	2015-07-15	8	OAT	23.4	7.93
2685	Fish	2015-07-15	9	T	23.9	8.12
2686	Fish	2015-07-15	10	C	21.5	8.16
2687	Fish	2015-07-15	11	OA	21.5	7.89
2688	Fish	2015-07-15	12	C	21.1	8.12
2694	Fish	2015-07-16	1	OAT	23.3	7.81
2695	Fish	2015-07-16	2	T	23.6	8.12
2696	Fish	2015-07-16	3	OAT	23.6	7.88
2697	Fish	2015-07-16	4	C	21.6	8.13
2698	Fish	2015-07-16	5	OA	21	7.84
2699	Fish	2015-07-16	6	OA	21.1	7.9
2700	Fish	2015-07-16	7	T	23.2	8.11
2701	Fish	2015-07-16	8	OAT	23.5	7.87
2702	Fish	2015-07-16	9	T	23.9	8.09
2703	Fish	2015-07-16	10	C	21.6	8.13
2704	Fish	2015-07-16	11	OA	21.3	7.86
2705	Fish	2015-07-16	12	C	20.9	8.09
2728	Fish	2015-07-18	1	OAT	23.9	7.9
2729	Fish	2015-07-18	2	T	23.7	8.13
2730	Fish	2015-07-18	3	OAT	23.7	7.89
2731	Fish	2015-07-18	4	C	20.7	8.12
2732	Fish	2015-07-18	5	OA	20.4	7.88
2733	Fish	2015-07-18	6	OA	20.7	7.89
2734	Fish	2015-07-18	7	T	23.3	8.1
2735	Fish	2015-07-18	8	OAT	23.5	7.87
2736	Fish	2015-07-18	9	T	23.8	8.1
2737	Fish	2015-07-18	10	C	20.7	8.12
2738	Fish	2015-07-18	11	OA	20.5	7.87
2739	Fish	2015-07-18	12	C	20.5	8.1
2745	Fish	2015-07-19	1	OAT	23.2	7.92
2746	Fish	2015-07-19	2	T	23	8.14
2747	Fish	2015-07-19	3	OAT	23	7.93
2748	Fish	2015-07-19	4	C	20.9	8.14
2749	Fish	2015-07-19	5	OA	20.7	7.88
2750	Fish	2015-07-19	6	OA	21	7.9
2751	Fish	2015-07-19	7	T	23.2	8.13
2752	Fish	2015-07-19	8	OAT	23.5	7.91
2753	Fish	2015-07-19	9	T	23.5	8.13
2754	Fish	2015-07-19	10	C	21.5	8.16
2755	Fish	2015-07-19	11	OA	20.8	7.87
2756	Fish	2015-07-19	12	C	20.8	8.13
2762	Fish	2015-07-20	1	OAT	23.8	7.9
2763	Fish	2015-07-20	2	T	23.5	8.15
2764	Fish	2015-07-20	3	OAT	23.7	7.89
2765	Fish	2015-07-20	4	C	21	8.17
2766	Fish	2015-07-20	5	OA	20.8	7.88
2767	Fish	2015-07-20	6	OA	21.1	7.88
2768	Fish	2015-07-20	7	T	23.2	8.15
2769	Fish	2015-07-20	8	OAT	23.5	7.88
2770	Fish	2015-07-20	9	T	23.6	8.14
2771	Fish	2015-07-20	10	C	21.4	8.17
2772	Fish	2015-07-20	11	OA	20.7	7.88
2773	Fish	2015-07-20	12	C	21	8.17
2796	Fish	2015-07-22	1	OAT	23.5	7.9
2797	Fish	2015-07-22	2	T	23.4	8.11
2798	Fish	2015-07-22	3	OAT	23.7	7.84
2799	Fish	2015-07-22	4	C	20	8.12
2800	Fish	2015-07-22	5	OA	19.9	7.9
2801	Fish	2015-07-22	6	OA	19.7	7.88
2802	Fish	2015-07-22	7	T	23.1	8.11
2803	Fish	2015-07-22	8	OAT	23.4	7.9
2804	Fish	2015-07-22	9	T	23.5	8.09
2805	Fish	2015-07-22	10	C	20.2	8.14
2806	Fish	2015-07-22	11	OA	20.1	7.9
2807	Fish	2015-07-22	12	C	19.9	8.12
2813	Fish	2015-07-23	1	OAT	23.6	7.92
2814	Fish	2015-07-23	2	T	22.1	8.09
2815	Fish	2015-07-23	3	OAT	23.1	7.91
2816	Fish	2015-07-23	4	C	19.4	8.11
2817	Fish	2015-07-23	5	OA	19	7.88
2818	Fish	2015-07-23	6	OA	19	7.92
2819	Fish	2015-07-23	7	T	22.1	8.09
2820	Fish	2015-07-23	8	OAT	22.5	7.91
2821	Fish	2015-07-23	9	T	22.9	8.08
2822	Fish	2015-07-23	10	C	18.8	8.11
2823	Fish	2015-07-23	11	OA	19.4	7.88
2824	Fish	2015-07-23	12	C	19.8	8.08
2830	Fish	2015-07-24	1	OAT	23.7	7.94
2831	Fish	2015-07-24	2	T	23.7	8.13
2832	Fish	2015-07-24	3	OAT	22.6	7.86
2833	Fish	2015-07-24	4	C	19.9	8.14
2834	Fish	2015-07-24	5	OA	20.2	7.91
2835	Fish	2015-07-24	6	OA	20.3	7.92
2836	Fish	2015-07-24	7	T	23.4	8.14
2837	Fish	2015-07-24	8	OAT	23.6	7.93
2838	Fish	2015-07-24	9	T	23.4	8.13
2839	Fish	2015-07-24	10	C	19.5	8.13
2840	Fish	2015-07-24	11	OA	20.2	7.87
2841	Fish	2015-07-24	12	C	19.6	8.11
2847	Fish	2015-07-25	1	OAT	24	7.86
2848	Fish	2015-07-25	2	T	23.7	8.11
2849	Fish	2015-07-25	3	OAT	24.5	7.88
2850	Fish	2015-07-25	4	C	19.8	8.09
2851	Fish	2015-07-25	5	OA	20.8	7.85
2852	Fish	2015-07-25	6	OA	21	7.9
2853	Fish	2015-07-25	7	T	24.2	8.12
2854	Fish	2015-07-25	8	OAT	23.6	7.89
2855	Fish	2015-07-25	9	T	24	8.11
2856	Fish	2015-07-25	10	C	20.3	8.13
2857	Fish	2015-07-25	11	OA	20.8	7.79
2858	Fish	2015-07-25	12	C	20.1	8.1
2864	Fish	2015-07-26	1	OAT	23.8	7.85
2865	Fish	2015-07-26	2	T	23.4	8.12
2866	Fish	2015-07-26	3	OAT	23.7	7.84
2867	Fish	2015-07-26	4	C	19.7	8.11
2868	Fish	2015-07-26	5	OA	20.9	7.9
2869	Fish	2015-07-26	6	OA	21.2	7.92
2870	Fish	2015-07-26	7	T	23.8	8.12
2871	Fish	2015-07-26	8	OAT	23.7	7.91
2872	Fish	2015-07-26	9	T	23	8.14
2873	Fish	2015-07-26	10	C	20.1	8.12
2874	Fish	2015-07-26	11	OA	21.1	7.86
2875	Fish	2015-07-26	12	C	20.1	8.12
2881	Fish	2015-07-27	1	OAT	24	7.76
2882	Fish	2015-07-27	2	T	24	8.07
2883	Fish	2015-07-27	3	OAT	24.1	7.86
2884	Fish	2015-07-27	4	C	20.6	8.1
2885	Fish	2015-07-27	5	OA	21.4	7.82
2886	Fish	2015-07-27	6	OA	21.5	7.84
2887	Fish	2015-07-27	7	T	23.4	8.12
2888	Fish	2015-07-27	8	OAT	23.6	7.87
2889	Fish	2015-07-27	9	T	23.7	8.09
2890	Fish	2015-07-27	10	C	20.2	8.11
2891	Fish	2015-07-27	11	OA	21.3	7.84
2892	Fish	2015-07-27	12	C	20.3	8.1
2898	Fish	2015-07-28	1	OAT	23.5	7.79
2899	Fish	2015-07-28	2	T	23.5	8.09
2900	Fish	2015-07-28	3	OAT	23.8	7.84
2901	Fish	2015-07-28	4	C	21.3	8.09
2902	Fish	2015-07-28	5	OA	21.5	7.8
2903	Fish	2015-07-28	6	OA	21.6	7.83
2904	Fish	2015-07-28	7	T	23.4	8.13
2905	Fish	2015-07-28	8	OAT	23.6	7.93
2906	Fish	2015-07-28	9	T	23.8	8.09
2907	Fish	2015-07-28	10	C	21.1	8.14
2908	Fish	2015-07-28	11	OA	21.6	7.87
2909	Fish	2015-07-28	12	C	20.9	8.08
2915	Fish	2015-07-29	1	OAT	22.7	7.85
2916	Fish	2015-07-29	2	T	23.3	8.1
2917	Fish	2015-07-29	3	OAT	23.9	7.9
2918	Fish	2015-07-29	4	C	20.9	8.11
2919	Fish	2015-07-29	5	OA	20	7.86
2920	Fish	2015-07-29	6	OA	20.4	7.93
2921	Fish	2015-07-29	7	T	23.2	8.12
2922	Fish	2015-07-29	8	OAT	23.3	7.88
2923	Fish	2015-07-29	9	T	23.6	8.08
2924	Fish	2015-07-29	10	C	20.6	8.13
2925	Fish	2015-07-29	11	OA	20.7	7.88
2926	Fish	2015-07-29	12	C	20.1	8.09
2932	End	2015-07-30	1	OAT	23.3	7.91
2933	End	2015-07-30	2	T	24	8.11
2934	End	2015-07-30	3	OAT	23.7	7.92
2935	End	2015-07-30	4	C	20.9	8.14
2936	End	2015-07-30	5	OA	19.1	7.94
2937	End	2015-07-30	6	OA	19.8	7.92
2938	End	2015-07-30	7	T	23.9	8.1
2939	End	2015-07-30	8	OAT	24.1	7.95
2940	End	2015-07-30	9	T	23.1	8.11
2941	End	2015-07-30	10	C	20.7	8.18
2942	End	2015-07-30	11	OA	20	7.93
2943	End	2015-07-30	12	C	20.2	8.13
2949	End	2015-07-31	1	OAT	23.6	7.86
2950	End	2015-07-31	2	T	23.5	8.11
2951	End	2015-07-31	3	OAT	23.9	7.89
2952	End	2015-07-31	4	C	21.2	8.12
2953	End	2015-07-31	5	OA	20.5	7.87
2954	End	2015-07-31	6	OA	20.6	7.88
2955	End	2015-07-31	7	T	23.3	8.1
2956	End	2015-07-31	8	OAT	23.8	7.86
2957	End	2015-07-31	9	T	23.1	8.08
2958	End	2015-07-31	10	C	21.1	8.13
2959	End	2015-07-31	11	OA	20.6	7.85
2960	End	2015-07-31	12	C	20.9	8.14

## Sheet: S6 Fig
Date &Time	Measure	Control	OA	Temp	OAT
2015-04-09 20:00:00	1	8.19229	7.92789	8.16221	7.90011
2015-04-09 20:30:00	2	8.19229	7.89801	8.16221	7.90011
2015-04-09 21:00:00	3	8.19229	7.89801	8.16221	7.90011
2015-04-09 21:30:00	4	8.19229	7.89801	8.16221	7.87996
2015-04-09 22:00:00	5	8.19229	7.89801	8.14186	7.87996
2015-04-09 22:30:00	6	8.19229	7.87809	8.14186	7.87996
2015-04-09 23:00:00	7	8.17201	7.87809	8.14186	7.87996
2015-04-09 23:30:00	8	8.17201	7.87809	8.14186	7.86988
2015-04-10	9	8.17201	7.87809	8.14186	7.86988
2015-04-10 00:30:00	10	8.17201	7.86813	8.13168	7.86988
2015-04-10 01:00:00	11	8.17201	7.86813	8.13168	7.86988
2015-04-10 01:30:00	12	8.17201	7.86813	8.13168	7.84973
2015-04-10 02:00:00	13	8.15173	7.86813	8.13168	7.84973
2015-04-10 02:30:00	14	8.15173	7.86813	8.13168	7.84973
2015-04-10 03:00:00	15	8.15173	7.84821	8.13168	7.84973
2015-04-10 03:30:00	16	8.15173	7.84821	8.11132	7.84973
2015-04-10 04:00:00	17	8.15173	7.84821	8.11132	7.84973
2015-04-10 04:30:00	18	8.15173	7.84821	8.11132	7.84973
2015-04-10 05:00:00	19	8.15173	7.84821	8.11132	7.84973
2015-04-10 05:30:00	20	8.15173	7.84821	8.13168	7.84973
2015-04-10 06:00:00	21	8.14159	7.84821	8.13168	7.84973
2015-04-10 06:30:00	22	8.14159	7.86813	8.13168	7.86988
2015-04-10 07:00:00	23	8.14159	7.86813	8.13168	7.86988
2015-04-10 07:30:00	24	8.14159	7.86813	8.13168	7.86988
2015-04-10 08:00:00	25	8.14159	7.86813	8.13168	7.86988
2015-04-10 08:30:00	26	8.14159	7.86813	8.14186	7.86988
2015-04-10 09:00:00	27	8.14159	7.86813	8.14186	7.86988
2015-04-10 09:30:00	28	8.15173	7.87809	8.14186	7.87996
2015-04-10 10:00:00	29	8.15173	7.87809	8.14186	7.87996
2015-04-10 10:30:00	30	8.15173	7.87809	8.14186	7.87996
2015-04-10 11:00:00	31	8.15173	7.87809	8.16221	7.87996
2015-04-10 11:30:00	32	8.15173	7.87809	8.16221	7.87996
2015-04-10 12:00:00	33	8.17201	7.89801	8.16221	7.87996
2015-04-10 12:30:00	34	8.17201	7.89801	8.16221	7.87996
2015-04-10 13:00:00	35	8.17201	7.89801	8.16221	7.90011
2015-04-10 13:30:00	36	8.17201	7.89801	8.16221	7.90011
2015-04-10 14:00:00	37	8.19229	7.89801	8.18256	7.90011
2015-04-10 14:30:00	38	8.19229	7.89801	8.18256	7.90011
2015-04-10 15:00:00	39	8.19229	7.89801	8.18256	7.90011
2015-04-10 15:30:00	40	8.19229	7.91793	8.18256	7.90011
2015-04-10 16:00:00	41	8.19229	7.91793	8.18256	7.90011
2015-04-10 16:30:00	42	8.19229	7.91793	8.18256	7.90011
2015-04-10 17:00:00	43	8.19229	7.91793	8.18256	7.90011
2015-04-10 17:30:00	44	8.19229	7.91793	8.18256	7.92027
2015-04-10 18:00:00	45	8.19229	7.91793	8.18256	7.92027
2015-04-10 18:30:00	46	8.19229	7.91793	8.18256	7.92027
2015-04-10 19:00:00	47	8.19229	7.91793	8.18256	7.92027
2015-04-10 19:30:00	48	8.19229	7.92789	8.18256	7.92027
2015-04-10 20:00:00	49	8.19229	7.91793	8.18256	7.92027
2015-04-10 20:30:00	50	8.19229	7.89801	8.18256	7.92027
2015-04-10 21:00:00	51	8.19229	7.89801	8.18256	7.90011
2015-04-10 21:30:00	52	8.19229	7.89801	8.18256	7.90011
2015-04-10 22:00:00	53	8.19229	7.87809	8.16221	7.90011
2015-04-10 22:30:00	54	8.19229	7.87809	8.16221	7.87996
2015-04-10 23:00:00	55	8.17201	7.87809	8.16221	7.87996
2015-04-10 23:30:00	56	8.17201	7.86813	8.16221	7.87996
2015-04-11	57	8.17201	7.86813	8.14186	7.86988
2015-04-11 00:30:00	58	8.17201	7.86813	8.14186	7.86988
2015-04-11 01:00:00	59	8.17201	7.86813	8.14186	7.86988
2015-04-11 01:30:00	60	8.17201	7.84821	8.14186	7.86988
2015-04-11 02:00:00	61	8.15173	7.84821	8.13168	7.86988
2015-04-11 02:30:00	62	8.15173	7.84821	8.13168	7.84973
2015-04-11 03:00:00	63	8.15173	7.84821	8.13168	7.84973
2015-04-11 03:30:00	64	8.15173	7.84821	8.13168	7.84973
2015-04-11 04:00:00	65	8.15173	7.84821	8.11132	7.84973
2015-04-11 04:30:00	66	8.15173	7.84821	8.11132	7.84973
2015-04-11 05:00:00	67	8.15173	7.82829	8.11132	7.84973
2015-04-11 05:30:00	68	8.14159	7.82829	8.11132	7.84973
2015-04-11 06:00:00	69	8.14159	7.82829	8.11132	7.84973
2015-04-11 06:30:00	70	8.14159	7.84821	8.11132	7.82958
2015-04-11 07:00:00	71	8.14159	7.84821	8.11132	7.84973
2015-04-11 07:30:00	72	8.14159	7.86813	8.13168	7.84973
2015-04-11 08:00:00	73	8.14159	7.86813	8.13168	7.84973
2015-04-11 08:30:00	74	8.14159	7.86813	8.13168	7.84973
2015-04-11 09:00:00	75	8.14159	7.86813	8.13168	7.86988
2015-04-11 09:30:00	76	8.15173	7.86813	8.13168	7.86988
2015-04-11 10:00:00	77	8.15173	7.86813	8.13168	7.86988
2015-04-11 10:30:00	78	8.15173	7.87809	8.14186	7.86988
2015-04-11 11:00:00	79	8.15173	7.87809	8.14186	7.87996
2015-04-11 11:30:00	80	8.15173	7.87809	8.14186	7.87996
2015-04-11 12:00:00	81	8.15173	7.87809	8.14186	7.87996
2015-04-11 12:30:00	82	8.17201	7.87809	8.14186	7.87996
2015-04-11 12:59:59	83	8.17201	7.88805	8.15203	7.89004
2015-04-11 13:29:59	84	8.17201	7.88805	8.15203	7.89004
2015-04-11 13:59:59	85	8.17201	7.88805	8.15203	7.89004
2015-04-11 14:30:00	86	8.17201	7.89801	8.16221	7.90011
2015-04-11 15:00:00	87	8.17201	7.89801	8.16221	7.90011
2015-04-11 15:30:00	88	8.17201	7.91793	8.16221	7.90011
2015-04-11 16:00:00	89	8.17201	7.89801	8.18256	7.90011
2015-04-11 16:30:00	90	8.19229	7.91793	8.18256	7.92027
2015-04-11 17:00:00	91	8.19229	7.91793	8.18256	7.92027
2015-04-11 17:30:00	92	8.19229	7.91793	8.16221	7.92027
2015-04-11 18:00:00	93	8.19229	7.91793	8.16221	7.92027
2015-04-11 18:30:00	94	8.19229	7.91793	8.16221	7.92027
2015-04-11 19:00:00	95	8.19229	7.91793	8.18256	7.92027
2015-04-11 19:30:00	96	8.19229	7.91793	8.18256	7.92027
2015-04-11 20:00:00	97	8.19229	7.91793	8.18256	7.92027
2015-04-11 20:30:00	98	8.21257	7.89801	8.16221	7.92027
2015-04-11 21:00:00	99	8.19229	7.89801	8.16221	7.92027
2015-04-11 21:30:00	100	8.19229	7.89801	8.16221	7.90011
2015-04-11 22:00:00	101	8.19229	7.89801	8.16221	7.90011
2015-04-11 22:30:00	102	8.19229	7.87809	8.14186	7.90011
2015-04-11 23:00:00	103	8.19229	7.87809	8.14186	7.87996
2015-04-11 23:30:00	104	8.17201	7.87809	8.14186	7.87996
2015-04-12	105	8.17201	7.87809	8.14186	7.87996
2015-04-12 00:30:00	106	8.17201	7.86813	8.14186	7.87996
2015-04-12 01:00:00	107	8.17201	7.86813	8.13168	7.86988
2015-04-12 01:30:00	108	8.17201	7.86813	8.13168	7.86988
2015-04-12 02:00:00	109	8.17201	7.86813	8.13168	7.86988
2015-04-12 02:30:00	110	8.17201	7.86813	8.13168	7.86988
2015-04-12 03:00:00	111	8.15173	7.86813	8.13168	7.86988
2015-04-12 03:30:00	112	8.15173	7.84821	8.13168	7.84973
2015-04-12 04:00:00	113	8.15173	7.84821	8.11132	7.84973
2015-04-12 04:30:00	114	8.15173	7.84821	8.11132	7.84973
2015-04-12 05:00:00	115	8.15173	7.84821	8.11132	7.84973
2015-04-12 05:30:00	116	8.15173	7.84821	8.11132	7.84973
2015-04-12 06:00:00	117	8.15173	7.84821	8.11132	7.84973
2015-04-12 06:30:00	118	8.15173	7.86813	8.11132	7.84973
2015-04-12 07:00:00	119	8.15173	7.86813	8.11132	7.84973
2015-04-12 07:30:00	120	8.15173	7.86813	8.13168	7.84973
2015-04-12 08:00:00	121	8.15173	7.86813	8.13168	7.84973
2015-04-12 08:30:00	122	8.15173	7.86813	8.13168	7.86988
2015-04-12 09:00:00	123	8.15173	7.86813	8.13168	7.86988
2015-04-12 09:30:00	124	8.17201	7.86813	8.13168	7.86988
2015-04-12 10:00:00	125	8.17201	7.87809	8.13168	7.86988
2015-04-12 10:30:00	126	8.17201	7.87809	8.14186	7.87996
2015-04-12 11:00:00	127	8.17201	7.87809	8.14186	7.87996
2015-04-12 11:30:00	128	8.17201	7.87809	8.14186	7.87996
2015-04-12 12:00:00	129	8.19229	7.89801	8.14186	7.87996
2015-04-12 12:30:00	130	8.19229	7.89801	8.16221	7.87996
2015-04-12 13:00:00	131	8.19229	7.89801	8.16221	7.90011
2015-04-12 13:30:00	132	8.19229	7.89801	8.16221	7.90011
2015-04-12 14:00:00	133	8.19229	7.89801	8.16221	7.90011
2015-04-12 14:30:00	134	8.19229	7.91793	8.16221	7.90011
2015-04-12 15:00:00	135	8.19229	7.91793	8.16221	7.90011
2015-04-12 15:30:00	136	8.19229	7.91793	8.18256	7.92027
2015-04-12 16:00:00	137	8.19229	7.91793	8.18256	7.92027
2015-04-12 16:30:00	138	8.20243	7.91793	8.18256	7.93034
2015-04-12 17:00:00	139	8.20243	7.91793	8.18256	7.93034
2015-04-12 17:30:00	140	8.20243	7.91793	8.18256	7.93034
2015-04-12 18:00:00	141	8.20243	7.91793	8.18256	7.93034
2015-04-12 18:30:00	142	8.20243	7.91793	8.18256	7.93034
2015-04-12 19:00:00	143	8.20243	7.91793	8.18256	7.93034
2015-04-12 19:30:00	144	8.20243	7.91793	8.18256	7.93034
2015-04-12 20:00:00	145	8.20243	7.90797	8.17239	7.92027
2015-04-12 20:30:00	146	8.19229	7.89801	8.16221	7.92027
2015-04-12 21:00:00	147	8.19229	7.89801	8.16221	7.92027
2015-04-12 21:30:00	148	8.19229	7.89801	8.16221	7.90011
2015-04-12 22:00:00	149	8.19229	7.87809	8.16221	7.90011
2015-04-12 22:30:00	150	8.19229	7.87809	8.14186	7.90011
2015-04-12 23:00:00	151	8.17201	7.87809	8.14186	7.87996
2015-04-12 23:30:00	152	8.17201	7.86813	8.14186	7.87996
2015-04-13	153	8.17201	7.86813	8.13168	7.87996
2015-04-13 00:30:00	154	8.17201	7.86813	8.13168	7.86988
2015-04-13 01:00:00	155	8.17201	7.86813	8.13168	7.86988
2015-04-13 01:30:00	156	8.15173	7.84821	8.13168	7.86988
2015-04-13 02:00:00	157	8.15173	7.84821	8.13168	7.84973
2015-04-13 02:30:00	158	8.15173	7.84821	8.11132	7.84973
2015-04-13 03:00:00	159	8.15173	7.84821	8.11132	7.82958
2015-04-13 03:30:00	160	8.15173	7.82829	8.11132	7.84973
2015-04-13 04:00:00	161	8.15173	7.82829	8.11132	7.84973
2015-04-13 04:30:00	162	8.15173	7.82829	8.09097	7.82958
2015-04-13 05:00:00	163	8.14159	7.82829	8.09097	7.82958
2015-04-13 05:30:00	164	8.14159	7.82829	8.09097	7.82958
2015-04-13 06:00:00	165	8.14159	7.82829	8.09097	7.82958
2015-04-13 06:30:00	166	8.14159	7.84821	8.09097	7.82958
2015-04-13 07:00:00	167	8.14159	7.84821	8.09097	7.82958
2015-04-13 07:30:00	168	8.14159	7.84821	8.09097	7.82958
2015-04-13 08:00:00	169	8.14159	7.86813	8.11132	7.82958
2015-04-13 08:30:00	170	8.14159	7.86813	8.11132	7.84973
2015-04-13 09:00:00	171	8.15173	7.86813	8.11132	7.84973
2015-04-13 09:30:00	172	8.15173	7.86813	8.13168	7.86988
2015-04-13 10:00:00	173	8.15173	7.87809	8.13168	7.86988
2015-04-13 10:30:00	174	8.15173	7.87809	8.13168	7.86988
2015-04-13 11:00:00	175	8.15173	7.87809	8.13168	7.86988
2015-04-13 11:30:00	176	8.17201	7.87809	8.14186	7.87996
2015-04-13 12:00:00	177	8.17201	7.89801	8.14186	7.87996
2015-04-13 12:30:00	178	8.17201	7.89801	8.14186	7.87996
2015-04-13 13:00:00	179	8.17201	7.89801	8.14186	7.87996
2015-04-13 13:30:00	180	8.17201	7.89801	8.14186	7.87996
2015-04-13 14:00:00	181	8.19229	7.89801	8.14186	7.90011
2015-04-13 14:30:00	182	8.19229	7.89801	8.14186	7.90011
2015-04-13 15:00:00	183	8.19229	7.91793	8.16221	7.90011
2015-04-13 15:30:00	184	8.19229	7.91793	8.16221	7.90011
2015-04-13 16:00:00	185	8.19229	7.91793	8.16221	7.90011
2015-04-13 16:30:00	186	8.19229	7.91793	8.16221	7.90011
2015-04-13 17:00:00	187	8.19229	7.91793	8.16221	7.90011
2015-04-13 17:30:00	188	8.19229	7.91793	8.16221	7.90011
2015-04-13 18:00:00	189	8.19229	7.91793	8.16221	7.92027
2015-04-13 18:30:00	190	8.19229	7.92789	8.16221	7.92027
2015-04-13 19:00:00	191	8.19229	7.91793	8.16221	7.92027
2015-04-13 19:30:00	192	8.21257	7.91793	8.16221	7.92027
2015-04-13 20:00:00	193	8.21257	7.91793	8.16221	7.92027
2015-04-13 20:30:00	194	8.19229	7.89801	8.16221	7.92027
2015-04-13 21:00:00	195	8.19229	7.89801	8.16221	7.90011
2015-04-13 21:30:00	196	8.19229	7.89801	8.16221	7.90011
2015-04-13 22:00:00	197	8.19229	7.87809	8.14186	7.90011
2015-04-13 22:30:00	198	8.19229	7.87809	8.14186	7.87996
2015-04-13 23:00:00	199	8.17201	7.87809	8.14186	7.87996
2015-04-13 23:30:00	200	8.17201	7.86813	8.14186	7.87996
2015-04-14	201	8.17201	7.86813	8.13168	7.87996
2015-04-14 00:30:00	202	8.17201	7.86813	8.13168	7.86988
2015-04-14 01:00:00	203	8.17201	7.84821	8.13168	7.86988
2015-04-14 01:30:00	204	8.17201	7.84821	8.13168	7.86988
2015-04-14 02:00:00	205	8.15173	7.84821	8.13168	7.84973
2015-04-14 02:30:00	206	8.15173	7.84821	8.13168	7.84973
2015-04-14 03:00:00	207	8.15173	7.84821	8.11132	7.84973
2015-04-14 03:30:00	208	8.15173	7.84821	8.11132	7.84973
2015-04-14 04:00:00	209	8.15173	7.82829	8.11132	7.84973
2015-04-14 04:30:00	210	8.15173	7.82829	8.11132	7.84973
2015-04-14 05:00:00	211	8.15173	7.82829	8.11132	7.84973
2015-04-14 05:30:00	212	8.15173	7.82829	8.11132	7.84973
2015-04-14 06:00:00	213	8.15173	7.82829	8.11132	7.82958
2015-04-14 06:30:00	214	8.14159	7.84821	8.11132	7.84973
2015-04-14 07:00:00	215	8.15173	7.86813	8.11132	7.84973
2015-04-14 07:30:00	216	8.15173	7.86813	8.11132	7.84973
2015-04-14 08:00:00	217	8.15173	7.86813	8.13168	7.84973
2015-04-14 08:30:00	218	8.15173	7.86813	8.13168	7.86988
2015-04-14 09:00:00	219	8.15173	7.87809	8.13168	7.86988
2015-04-14 09:30:00	220	8.17201	7.87809	8.13168	7.86988
2015-04-14 10:00:00	221	8.17201	7.87809	8.13168	7.86988
2015-04-14 10:30:00	222	8.17201	7.87809	8.14186	7.86988
2015-04-14 11:00:00	223	8.17201	7.89801	8.14186	7.87996
2015-04-14 11:30:00	224	8.17201	7.89801	8.14186	7.87996
2015-04-14 12:00:00	225	8.19229	7.89801	8.14186	7.87996
2015-04-14 12:30:00	226	8.19229	7.89801	8.16221	7.90011
2015-04-14 13:00:00	227	8.19229	7.89801	8.16221	7.90011
2015-04-14 13:30:00	228	8.19229	7.89801	8.16221	7.90011
2015-04-14 14:00:00	229	8.19229	7.89801	8.16221	7.90011
2015-04-14 14:30:00	230	8.19229	7.89801	8.16221	7.90011
2015-04-14 15:00:00	231	8.19229	7.89801	8.16221	7.87996
2015-04-14 15:30:00	232	8.19229	7.89801	8.16221	7.87996
2015-04-14 16:00:00	233	8.19229	7.89801	8.16221	7.87996
2015-04-14 16:30:00	234	8.19229	7.89801	8.16221	7.87996
2015-04-14 17:00:00	235	8.19229	7.89801	8.16221	7.87996
2015-04-14 17:30:00	236	8.19229	7.89801	8.16221	7.87996
2015-04-14 18:00:00	237	8.19229	7.89801	8.16221	7.87996
2015-04-14 18:30:00	238	8.19229	7.89801	8.18256	7.87996
2015-04-14 19:00:00	239	8.19229	7.89801	8.18256	7.87996
2015-04-14 19:30:00	240	8.19229	7.91793	8.18256	7.90011
2015-04-14 20:00:00	241	8.21257	7.91793	8.18256	7.90011
2015-04-14 20:30:00	242	8.19229	7.87809	8.16221	7.90011
2015-04-14 21:00:00	243	8.19229	7.87809	8.16221	7.90011
2015-04-14 21:30:00	244	8.19229	7.87809	8.16221	7.90011
2015-04-14 22:00:00	245	8.19229	7.87809	8.16221	7.87996
2015-04-14 22:30:00	246	8.19229	7.86813	8.16221	7.87996
2015-04-14 23:00:00	247	8.19229	7.86813	8.14186	7.87996
2015-04-14 23:30:00	248	8.17201	7.86813	8.14186	7.87996
2015-04-15	249	8.17201	7.86813	8.14186	7.86988
2015-04-15 00:30:00	250	8.17201	7.86813	8.14186	7.86988
2015-04-15 01:00:00	251	8.17201	7.86813	8.13168	7.86988
2015-04-15 01:30:00	252	8.17201	7.84821	8.13168	7.86988
2015-04-15 02:00:00	253	8.17201	7.84821	8.13168	7.84973
2015-04-15 02:30:00	254	8.15173	7.84821	8.13168	7.84973
2015-04-15 03:00:00	255	8.15173	7.84821	8.13168	7.84973
2015-04-15 03:30:00	256	8.15173	7.84821	8.11132	7.84973
2015-04-15 04:00:00	257	8.15173	7.82829	8.11132	7.84973
2015-04-15 04:30:00	258	8.15173	7.82829	8.11132	7.84973
2015-04-15 05:00:00	259	8.15173	7.82829	8.11132	7.84973
2015-04-15 05:30:00	260	8.15173	7.82829	8.11132	7.82958
2015-04-15 06:00:00	261	8.15173	7.82829	8.09097	7.82958
2015-04-15 06:30:00	262	8.15173	7.86813	8.11132	7.82958
2015-04-15 07:00:00	263	8.15173	7.86813	8.11132	7.84973
2015-04-15 07:30:00	264	8.15173	7.86813	8.11132	7.84973
2015-04-15 08:00:00	265	8.15173	7.86813	8.13168	7.84973
2015-04-15 08:30:00	266	8.15173	7.87809	8.13168	7.84973
2015-04-15 09:00:00	267	8.15173	7.87809	8.13168	7.86988
2015-04-15 09:30:00	268	8.17201	7.87809	8.13168	7.86988
2015-04-15 10:00:00	269	8.17201	7.87809	8.13168	7.86988
2015-04-15 10:30:00	270	8.17201	7.87809	8.14186	7.87996
2015-04-15 11:00:00	271	8.17201	7.89801	8.14186	7.87996
2015-04-15 11:30:00	272	8.17201	7.89801	8.14186	7.87996

## Sheet: S8 Fig
Sl.	Functional groups	log 10 Biomass ( gWW/m2 )	log10 (P/B) ratio	Log 10 (Q/B) ratio	Treatment
1	Algal turf	1.50175	1.47518		C
2	Macrophytes	1.60811	0.487653		C
3	Phytobenthos	0.409735	1.57622		C
4	Phytoplankton	0.201785	2.47755		C
5	Microzooplankton	0.0988329	1.3822	1.80949	C
6	Copepods	0.202364	2.04024	2.52889	C
7	Meiobenthos	0.488174	0.994825	1.77379	C
8	Herbivorous macroinvertebrates	1.38993	0.176726	0.975905	C
9	Tanaids	0.266023	1.09719	1.61437	C
10	Small epifaunal invertebrates	0.83441	0.669317	1.27875	C
11	Herbivorous fish	0.156275	0.374367	1.97801	C
12	Macro-crustracean	0.382017	0.255266	1.06905	C
13	Filter Feeders	0.930632	0.4843	0.934498	C
14	Carnivorous fish	0.0508887	0.193018	1.31233	C
15	Omnivorous fish	0.0885575	0.337004	2.05212	C
16	Carnivorous fish (benthic)	0.156902	0.000434077	1.47698	C
1	Algal turf	1.50091	1.50309		OA
2	Macrophytes	1.68343	0.507324		OA
3	Phytobenthos	0.467854	1.60432		OA
4	Phytoplankton	0.282911	2.5063		OA
5	Microzooplankton	0.105941	1.3822	1.80949	OA
6	Copepods	0.233173	2.1608	2.66599	OA
7	Meiobenthos	0.736988	1.04367	1.77379	OA
8	Herbivorous macroinvertebrates	1.45453	0.114616	1.04006	OA
9	Tanaids	0.376898	1.28035	1.61278	OA
10	Small epifaunal invertebrates	1.03595	0.894383	1.31957	OA
11	Herbivorous fish	0.265486	0.273087	1.7671	OA
12	Macro-crustracean	0.476638	0.251481	1.06905	OA
13	Filter Feeders	1.01506	0.4843	0.934498	OA
14	Carnivorous fish	0.0345232	0.29338	1.56416	OA
15	Omnivorous fish	0.103809	0.321932	1.68259	OA
16	Carnivorous fish (benthic)	0.212952	0.000434077	1.33438	OA

## Sheet: S9 Fig
Sl.	Functional groups	log 10 Biomass ( gWW/m2 )	log10 (P/B) ratio	Log 10 (Q/B) ratio	Treatment
1	Algal turf	1.81076	1.36327		T
2	Macrophytes	1.39525	0.412676		T
3	Phytobenthos	0.545727	1.46339		T
4	Phytoplankton	0.246529	2.36164		T
5	Microzooplankton	0.0909983	1.38228	1.80948	T
6	Copepods	0.127885	2.06107	2.55296	T
7	Meiobenthos	0.589141	0.990987	1.77379	T
8	Herbivorous macroinvertebrates	1.08296	0.290517	1.40049	T
9	Tanaids	0.149957	1.44775	1.77379	T
10	Small epifaunal invertebrates	0.618919	0.890799	1.42411	T
11	Herbivorous fish	0.206826	0.345964	1.88876	T
12	Macro-crustracean	0.471292	0.309182	1.06905	T
13	Filter Feeders	0.495233	0.4843	0.934498	T
14	Carnivorous fish	0.0493294	0.170136	1.46721	T
15	Omnivorous fish	0.0823199	0.369174	1.65588	T
16	Carnivorous fish (benthic)	0.152183	0.0622625	1.32623	T
1	Algal turf	2.21498	1.03858		OAT
2	Macrophytes	1.45352	0.233824		OAT
3	Phytobenthos	0.616491	1.13417		OAT
4	Phytoplankton	0.243384	2.01681		OAT
5	Microzooplankton	0.0958363	1.3822	1.80949	OAT
6	Copepods	0.0932719	2.07938	2.57398	OAT
7	Meiobenthos	0.542662	0.977717	1.77379	OAT
8	Herbivorous macroinvertebrates	0.594848	0.560345	1.24905	OAT
9	Tanaids	0.208014	1.34956	1.77379	OAT
10	Small epifaunal invertebrates	0.712562	0.797885	1.34499	OAT
11	Herbivorous fish	0.221305	0.304964	1.95526	OAT
12	Macro-crustracean	0.460898	0.311079	1.06905	OAT
13	Filter Feeders	0.33266	0.4843	0.934498	OAT
14	Carnivorous fish	0.0545591	0.241033	1.44024	OAT
15	Omnivorous fish	0.123448	0.40491	1.33287	OAT
16	Carnivorous fish (benthic)	0.155885	0.0414256	1.40393	OAT
	Functional groups are ranked in order to their trophic level

[truncated: 1 more sheets: Legend]
